# Supplementary material for: Beyond the Prdm9 model: independent evolution of hybrid male sterility in house mice
Source: Heredity (Edinb). 2026 Mar 12;135(5):323–31. doi: 10.1038/s41437-026-00834-9 (PMC13219761; doi:10.1038/s41437-026-00834-9)
Supplement: Supplementary file 2 — Dataset 1 [file 41437_2026_834_MOESM2_ESM.xlsx]

## Sheet: Prdm9 alleles
Supplementary Dataset S1. Allelic diversity of the ZnF domain. The most variable triplets of amino acids at -1,3,6 positions are shown for each allele. The invariable ZnF1 is not shown.
Taxon	Locality	PIN	Sex	ZnF2	ZnF3	ZnF4	ZnF5	ZnF6	ZnF7	ZnF8	ZnF9	ZnF10	ZnF11	ZnF12	ZnF13	ZnF14	N_ZnF	Allele	Presence	# in wild	2N	Cross	GenBank code	Author	Publication	URL
domesticus	Arzdorf	ST5065_2	M	ASQ	ASQ	QHK	ANQ	TDK	QHK	ANQ	TDK	QHK	QDQ				11	thap1	shared	29		F1	PV833228	Klusáčková,P. et al. 2026	This paper	https://www.ncbi.nlm.nih.gov/nuccore/PV833228
domesticus	Arzdorf	ST5069_1	F	QHQ	QDK	QDK	QDK	QVK	QVK	AVQ	AVQ	AVQ	AVQ	QNK	QDQ		13	dom104	single	1	40	F1, BC	PV833229	Klusáčková,P. et al. 2026	This paper	https://www.ncbi.nlm.nih.gov/nuccore/PV833229
domesticus	Arzdorf	ST6687_1	M	QHQ	QDK	QDK	QVK	QVK	AVQ	ANQ	AVQ	AVQ	AVQ	QDQ	QNQ	QDQ	14	dom107	single	1		F1	PV833230	Klusáčková,P. et al. 2026	This paper	https://www.ncbi.nlm.nih.gov/nuccore/PV833230
domesticus	Arzdorf	ST5073_2	F	QHQ	QDK	QDK	QVK	QVK	AVQ	ANQ	AVQ	AVQ	AVQ	QNK	QDQ		13	dom3	shared	53	40	F1	PV833231	Klusáčková,P. et al. 2026	This paper	https://www.ncbi.nlm.nih.gov/nuccore/PV833231
domesticus	Arzdorf	ST6685	M	QHQ	QDK	QDK	QVK	QVK	AVQ	ANQ	AVQ	AVQ	AVQ	QNK	QDQ		13	dom3	shared		40	F1, BC	PV833232	Klusáčková,P. et al. 2026	This paper	https://www.ncbi.nlm.nih.gov/nuccore/PV833232
domesticus	Arzdorf	ST6687_2	M	QHQ	QDK	QDK	QVK	QVK	AVQ	ANQ	AVQ	AVQ	AVQ	QNK	QDQ		13	dom3	shared			F1	PV833233	Klusáčková,P. et al. 2026	This paper	https://www.ncbi.nlm.nih.gov/nuccore/PV833233
domesticus	Arzdorf	ST5064	F	QHQ	QDK	QDK	QVK	QVK	AVQ	AVQ	ANQ	AVQ	AVQ	AVQ	QNK	QDQ	13	dom97	single	1			PV833234	Klusáčková,P. et al. 2026	This paper	https://www.ncbi.nlm.nih.gov/nuccore/PV833234
domesticus	Arzdorf	ST5067_1	M	QHQ	QDK	QDK	QVK	QVK	AVQ	AVQ	AVQ	AVQ	AVQ	QNK	QDQ		13	dom10	shared	10	40	F1	PV833235	Klusáčková,P. et al. 2026	This paper	https://www.ncbi.nlm.nih.gov/nuccore/PV833235
domesticus	Arzdorf	ST5072	F	QHQ	QDK	QDK	QVK	QVK	AVQ	AVQ	AVQ	AVQ	AVQ	QNK	QDQ		13	dom10	shared			F1	PV833236	Klusáčková,P. et al. 2026	This paper	https://www.ncbi.nlm.nih.gov/nuccore/PV833236
domesticus	Arzdorf	ST6688_1	F	QHQ	QDK	QDK	QVK	QVK	AVQ	AVQ	AVQ	AVQ	AVQ	QNQ	QDQ		13	dom108	single	1		F1	PV833237	Klusáčková,P. et al. 2026	This paper	https://www.ncbi.nlm.nih.gov/nuccore/PV833237
domesticus	Arzdorf	ST6688_2	F	QHQ	QDK	QDK	QVK	QVK	AVQ	AVQ	AVQ	AVQ	QNK	QDQ			12	dom109	single	1		F1	PV833238	Klusáčková,P. et al. 2026	This paper	https://www.ncbi.nlm.nih.gov/nuccore/PV833238
domesticus	Arzdorf	ST5071	F	QHQ	QDK	QDK	QVK	QVK	AVQ	QNQ	AVQ	AVQ	AVQ	QNK	QDQ		13	dom4	shared	2		F1	PV833239	Klusáčková,P. et al. 2026	This paper	https://www.ncbi.nlm.nih.gov/nuccore/PV833239
domesticus	Arzdorf	ST5070	F	QHQ	QDK	QDK	QVK	QVK	AVQ	QVQ	AVQ	AVQ	AVQ	QNK	QDQ		13	dom105	single	1		F1	PV833240	Klusáčková,P. et al. 2026	This paper	https://www.ncbi.nlm.nih.gov/nuccore/PV833240
domesticus	Arzdorf	ST6686	M	QHQ	QDK	QDK	QVK	QVK	QVK	AVQ	AVQ	AVQ	AVQ	AVQ	QNK	QDQ	14	dom110	single	1	40		PV833241	Klusáčková,P. et al. 2026	This paper	https://www.ncbi.nlm.nih.gov/nuccore/PV833241
domesticus	Arzdorf	ST6692_2	F	QHQ	QDK	QDK	QVK	QVK	QVQ	ANQ	AVQ	AVQ	AVQ	QNK	QDQ		13	dom111	single	1	40		PV833242	Klusáčková,P. et al. 2026	This paper	https://www.ncbi.nlm.nih.gov/nuccore/PV833242
domesticus	Arzdorf	ST5067_2	M	QHQ	QDK	QDK	QVK	QVK	QVQ	ANQ	AVQ	AVQ	QNK	QDQ			12	dom102	single	2		F1	PV833243	Klusáčková,P. et al. 2026	This paper	https://www.ncbi.nlm.nih.gov/nuccore/PV833243
domesticus	Arzdorf	ST5069_2	F	QHQ	QDK	QDK	QVK	QVK	QVQ	ANQ	AVQ	AVQ	QNK	QDQ			12	dom102	single		40	F1, BC	PV833244	Klusáčková,P. et al. 2026	This paper	https://www.ncbi.nlm.nih.gov/nuccore/PV833244
domesticus	Arzdorf	ST6692_1	F	QHQ	QDK	QDK	QVK	QVK	QVQ	AVQ	AVQ	AVQ	AVQ	AVQ	QNK	QDQ	14	dom112	single	1	40	F1	PV833245	Klusáčková,P. et al. 2026	This paper	https://www.ncbi.nlm.nih.gov/nuccore/PV833245
domesticus	Arzdorf	ST6690	F	QHQ	QDK	QDK	QVK	QVQ	AVQ	ANQ	AVQ	AVQ	QNK	QNQ	QDQ		13	dom113	single	1		F1	PV833246	Klusáčková,P. et al. 2026	This paper	https://www.ncbi.nlm.nih.gov/nuccore/PV833246
domesticus	Arzdorf	ST5068	F	QHQ	QDK	QDK	QVK	QVQ	AVQ	AVQ	QVQ	QVK	QNK	QNQ	QDQ		13	dom103	single	1	40	F1	PV833247	Klusáčková,P. et al. 2026	This paper	https://www.ncbi.nlm.nih.gov/nuccore/PV833247
domesticus	Arzdorf	ST5074	F	QHQ	QDQ	QDK	QVK	QVK	AVQ	ANQ	AVQ	AVQ	AVQ	QNK	QDQ		13	dom106	single	1		F1	PV833248	Klusáčková,P. et al. 2026	This paper	https://www.ncbi.nlm.nih.gov/nuccore/PV833248
musculus	Studenec	JPC2819	F	ASQ	ASQ	QHK	ANQ	TDK	QHK	ANQ	TDK	QHK	QDQ				11	thap1	shared	29			PV833249	Klusáčková,P. et al. 2026	This paper	https://www.ncbi.nlm.nih.gov/nuccore/PV833249
musculus	Studenec	JPC2800	M	ASQ	ASQ	QHK	ANQ	TDK	QHK	ANQ	TDK	QHK	QDQ				11	thap1	shared				PV833250	Klusáčková,P. et al. 2026	This paper	https://www.ncbi.nlm.nih.gov/nuccore/PV833250
musculus	Studenec	SU4810	F	QDK	QDK	QDK	ANQ	AVQ	QDK	ANQ	ENK	ANQ	QNK	ANQ	QNK	QDQ	14	mus41	single	1			PV833251	Klusáčková,P. et al. 2026	This paper	https://www.ncbi.nlm.nih.gov/nuccore/PV833251
musculus	Studenec	JPC2988	F	QDK	QDK	QDK	ANQ	AVQ	QDK	ANQ	ENK	ANQ	QNK	AVQ	QNK	QDQ	14	mus42	single	2			PV833252	Klusáčková,P. et al. 2026	This paper	https://www.ncbi.nlm.nih.gov/nuccore/PV833252
musculus	Studenec	JPC2825	M	QDK	QDK	QDK	ANQ	AVQ	QDK	ANQ	ENK	ANQ	QNK	AVQ	QNK	QDQ	14	mus42	single				PV833253	Klusáčková,P. et al. 2026	This paper	https://www.ncbi.nlm.nih.gov/nuccore/PV833253
musculus	Studenec	IS5678		QDK	QVK	QDK	ANQ	AVQ	QDK	ANQ	ENK	ANQ	QVK	AVQ	QNK	QDQ	14	mus6	shared	6	40			Piálek,J. et al. 2025	Scientific Reports 15(1): 12060	https://www.ncbi.nlm.nih.gov/nuccore/OQ054459
musculus	Studenec	CZECHI		QDK	QVK	QDK	ANQ	AVQ	QDK	ANQ	ESK	ANQ	QVK	AVQ	QNK	QDQ	14	mus1	shared	13				Larson,E.L. et al. 2022	G3-Genes Genomes Genetics 12: jkab407	https://www.ncbi.nlm.nih.gov/nuccore/MZ733985
musculus	Studenec	SZ664		QDK	QVK	QDK	ANQ	AVQ	QDK	ANQ	ESK	ANQ	QVK	AVQ	QNK	QDQ	14	mus1	shared		40			Mukaj,A. et al. 2020	Molecular Biology and Evolution, 37(12): 3423–3438	https://www.ncbi.nlm.nih.gov/nuccore/MT252946
musculus	Studenec	SZ2156		QDK	QVQ	AVQ	QDK	ANQ	ESK	ANQ	QVK	AVQ	QNK	QDQ			12	mus5	shared	5	40			Mukaj,A. et al. 2020	Molecular Biology and Evolution, 37(12): 3423–3438	https://www.ncbi.nlm.nih.gov/nuccore/MT252952
Taxon	Taxonomic status: domesticus = M. m. domesticus, musculus = M. m. musculus																		Allelic diversity(Arzdorf)			80.9524
Locality	Site of sampling																		Allelic diversity(Studenec)			66.6667
PIN	Mouse code
Sex	M = male, F = female
ZnF2-ZnF16	Zinc finger order. The first invariable ZnF is not shown
N_ZnF	Number of zinc fingers
Allele	Name of allele (see also SI Appendix, Table S2)
Presence	Distribution of the allele in Mus population: shared = in multiple localities, single = in one locality
# in wild	The frequency of the allele in mouse subspecies
2N	Diploid number of chromosomes. Chromosome numbers of M. m. musculus stocks are retrieved from https://housemice.cz/en/strains/
Cross	F1 = wild Arzdorf mice mated to STUF or STUS; BC = mice used in backcrosses for QTL. Note ST5069 and ST5067 were parents of a male ST6050 used in backcrosses
GenBank code	GenBank code
Author + Publication	Details of sources
URL	Link to GenBank sequence
