# Supplementary material for: Beyond the Prdm9 model: independent evolution of hybrid male sterility in house mice
Source: Heredity (Edinb). 2026 Mar 12;135(5):323–31. doi: 10.1038/s41437-026-00834-9 (PMC13219761; doi:10.1038/s41437-026-00834-9)
Supplement: Supplementary file 3 — Dataset 2 [file 41437_2026_834_MOESM3_ESM.xlsx]

## Sheet: Samples
Supplementary Material, Dataset S2. World-wide Prdm9 allelic variation in genus Mus. The most variable triplets of amino acids at -1,3,6 positions are shown for each allele. The invariable ZnF1 is not shown. The legend appears below the table.
Species	State	Locality	Strain	PIN	Latitude	Longitude	NoZnF	franment bp	AlleleOld	GeneBank	URL	Author	Publication	Comment	ZnF2	ZnF3	ZnF4	ZnF5	ZnF6	ZnF7	ZnF8	ZnF9	ZnF10	ZnF11	ZnF12	ZnF13	ZnF14	ZnF15	ZnF16	ZnF17	Allele	Author2	Publication2	GenBank2
musculus	Kazakhstan	Almaty	KH	KH50038157	43.3112	76.927	15	1263	msc12	OQ055187	https://www.ncbi.nlm.nih.gov/nuccore/OQ055187	AbuAlia,K.F.N. et al. 2024	Genetics 226(3): iyae004		ANK	QDK	QDK	QDK	ANQ	AVQ	QDK	ANQ	ESK	ANQ	QNK	AVQ	QNK	QDQ			mus37
castaneus	China	Guilin		MG501	25.2345	110.18	12	1011	Ce1	AB843915	https://www.ncbi.nlm.nih.gov/nuccore/AB843915.1	Kono,H. et al. 2014	DNA Research 21 (3) 315–326		ANK	QDQ	VNQ	AVQ	VVQ	ASK	VVQ	QDK	QNK	ANQ	QDQ						cas4
domesticus	Iran	Ahvaz	AH	AH50028955	31.314	48.67	12	1011	dom12	OQ055177	https://www.ncbi.nlm.nih.gov/nuccore/OQ055177	AbuAlia,K.F.N. et al. 2024	Genetics 226(3): iyae004		ANK	QDQ	VNQ	AVQ	VVQ	ASK	VVQ	QDK	QNK	ANQ	QDQ						cas4
castaneus	Iran	Isfahan		18793	32.6539	51.666	10	855	12	KF462407	https://www.ncbi.nlm.nih.gov/nuccore/KF462407	Buard,J. et al. 2014	PLoS One 9: e85021		ANQ	ESK	ADK	ANQ	ADK	QSK	ANQ	QNK	QDQ								cas5
castaneus	India	Delhi		17741	28.6863	77.2218	10	855	11	KF462397	https://www.ncbi.nlm.nih.gov/nuccore/KF462397	Buard,J. et al. 2014	PLoS One 9: e85021		ANQ	QVQ	ANQ	ESK	ANQ	QSK	ANQ	QNK	QDQ								cas6
musculus	Iran	Sarakhs		16694	36.5449	61.152	11	939	10	KF462486	https://www.ncbi.nlm.nih.gov/nuccore/KF462486	Buard,J. et al. 2014	PLoS One 9: e85021		ANQ	QVQ	QDK	ANQ	ESK	ANQ	LNK	ANQ	QNK	QDQ							cas7
castaneus	Iran	NowShahr		MG5134	36.6494	51.4887	11	927	7	AB843940	https://www.ncbi.nlm.nih.gov/nuccore/AB843940	Kono,H. et al. 2014	DNA Research 21 (3) 315–326		ANQ	QVQ	QDK	ANQ	ESK	ANQ	QNK	ANQ	QNK	QDQ							cas2
musculus	Pakistan	Rawalpindi	MPRc	SY3577	33.5984	73.0441	11	897		OQ054449	https://www.ncbi.nlm.nih.gov/nuccore/OQ054449	Piálek,J. et al. 2025	Scientific Reports 15(1): 12060		ANQ	QVQ	QDK	ANQ	ESK	ANQ	QNK	ANQ	QNK	QDQ							cas2
musculus	Austria	Illmitz		17669	47.7621	16.8001	11	939	7	KF462475	https://www.ncbi.nlm.nih.gov/nuccore/KF462475	Buard,J. et al. 2014	PLoS One 9: e85021		ANQ	QVQ	QDK	ANQ	ESK	ANQ	QNK	ANQ	QNK	QDQ							cas2
musculus	Ukraine	Donetsk		MG3065	48.0159	37.8028	11	927	7	AB843980	https://www.ncbi.nlm.nih.gov/nuccore/AB843980	Kono,H. et al. 2014	DNA Research 21 (3) 315–326		ANQ	QVQ	QDK	ANQ	ESK	ANQ	QNK	ANQ	QNK	QDQ							cas2
musculus	Kazakhstan	Almaty	KH	KH50026607	43.3112	76.927	11	927	msc11	OQ055186	https://www.ncbi.nlm.nih.gov/nuccore/OQ055186	AbuAlia,K.F.N. et al. 2024	Genetics 226(3): iyae004		ANQ	QVQ	QDK	ANQ	ESK	ANQ	QNK	ANQ	QNK	QDQ							cas2
castaneus	China	Guangzhou		MG503	23.1291	113.264	11	927	9	AB843916	https://www.ncbi.nlm.nih.gov/nuccore/AB843916.1	Kono,H. et al. 2014	DNA Research 21 (3) 315–326		ANQ	QVQ	QDK	ANQ	ESK	ANQ	QSK	ANQ	QNK	QDQ							cas1
castaneus	China	Sanya		MG2111	18.2528	109.512	11	927	9	AB843923	https://www.ncbi.nlm.nih.gov/nuccore/AB843923.1	Kono,H. et al. 2014	DNA Research 21 (3) 315–326		ANQ	QVQ	QDK	ANQ	ESK	ANQ	QSK	ANQ	QNK	QDQ							cas1
castaneus	India	Bhubaneswar		HI306	20.2961	85.8245	11	927	9	AB843920	https://www.ncbi.nlm.nih.gov/nuccore/AB843920.1	Kono,H. et al. 2014	DNA Research 21 (3) 315–326		ANQ	QVQ	QDK	ANQ	ESK	ANQ	QSK	ANQ	QNK	QDQ							cas1
castaneus	India	Delhi		HI185	28.6863	77.2218	11	927	9	AB843930	https://www.ncbi.nlm.nih.gov/nuccore/AB843930.1	Kono,H. et al. 2014	DNA Research 21 (3) 315–326		ANQ	QVQ	QDK	ANQ	ESK	ANQ	QSK	ANQ	QNK	QDQ							cas1
castaneus	India	Masinagudi	CIM	TA95	11.5722	76.6427	11	897		OQ054373	https://www.ncbi.nlm.nih.gov/nuccore/OQ054373	Piálek,J. et al. 2025	Scientific Reports 15(1): 12060		ANQ	QVQ	QDK	ANQ	ESK	ANQ	QSK	ANQ	QNK	QDQ							cas1
castaneus	India	Mysore		HI276	12.2958	76.6394	11	927	9	AB843934	https://www.ncbi.nlm.nih.gov/nuccore/AB843934.1	Kono,H. et al. 2014	DNA Research 21 (3) 315–326		ANQ	QVQ	QDK	ANQ	ESK	ANQ	QSK	ANQ	QNK	QDQ							cas1
castaneus	India	Nilgiri		17747	19.0352	72.9255	11	939	9	KF462399	https://www.ncbi.nlm.nih.gov/nuccore/KF462399	Buard,J. et al. 2014	PLoS One 9: e85021		ANQ	QVQ	QDK	ANQ	ESK	ANQ	QSK	ANQ	QNK	QDQ							cas1
castaneus	Indonesia	Bali, Denpasar		HI115	-8.67046	115.213	11	927	9	AB843925	https://www.ncbi.nlm.nih.gov/nuccore/AB843925.1	Kono,H. et al. 2014	DNA Research 21 (3) 315–326		ANQ	QVQ	QDK	ANQ	ESK	ANQ	QSK	ANQ	QNK	QDQ							cas1
castaneus	Iran	Bampour		18982	27.1974	60.4602	11	939	9	KF462402	https://www.ncbi.nlm.nih.gov/nuccore/KF462402	Buard,J. et al. 2014	PLoS One 9: e85021		ANQ	QVQ	QDK	ANQ	ESK	ANQ	QSK	ANQ	QNK	QDQ							cas1
castaneus	Iran	Iranchahr		18993	27.2012	60.6866	11	855	9	KF462405	https://www.ncbi.nlm.nih.gov/nuccore/KF462405	Buard,J. et al. 2014	PLoS One 9: e85021		ANQ	QVQ	QDK	ANQ	ESK	ANQ	QSK	ANQ	QNK	QDQ							cas1
musculus	Iran	Tehran	TEH	17737	35.6892	51.389	11	939	9	KF462414	https://www.ncbi.nlm.nih.gov/nuccore/KF462414	Buard,J. et al. 2014	PLoS One 9: e85021		ANQ	QVQ	QDK	ANQ	ESK	ANQ	QSK	ANQ	QNK	QDQ							cas1
molossinus	Japan	Kagoshima		MG5013	31.5969	130.557	11	927	9	AB843862	https://www.ncbi.nlm.nih.gov/nuccore/AB843862.1	Kono,H. et al. 2014	DNA Research 21 (3) 315–326		ANQ	QVQ	QDK	ANQ	ESK	ANQ	QSK	ANQ	QNK	QDQ							cas1
molossinus	Japan	Kanazawa		MG254	36.561	136.657	11	927	9	AB843866	https://www.ncbi.nlm.nih.gov/nuccore/AB843866.1	Kono,H. et al. 2014	DNA Research 21 (3) 315–326		ANQ	QVQ	QDK	ANQ	ESK	ANQ	QSK	ANQ	QNK	QDQ							cas1
molossinus	Japan	Sasaguri	R209-wm7		44.0007	142.999	11	2515	9	AB844114	https://www.ncbi.nlm.nih.gov/nuccore/AB844114.1	Kono,H. et al. 2014	DNA Research 21 (3) 315–326		ANQ	QVQ	QDK	ANQ	ESK	ANQ	QSK	ANQ	QNK	QDQ							cas1
molossinus	Japan	Sasaguri	R209-wm7		44.0007	142.999	11	747	9	AB844045	https://www.ncbi.nlm.nih.gov/nuccore/AB844045.1	Kono,H. et al. 2014	DNA Research 21 (3) 315–326		ANQ	QVQ	QDK	ANQ	ESK	ANQ	QSK	ANQ	QNK	QDQ							cas1
molossinus	Japan	Sasaguri	R209-wm7		33.6239	130.526	11	927	9	AB843871	https://www.ncbi.nlm.nih.gov/nuccore/AB843871.1	Kono,H. et al. 2014	DNA Research 21 (3) 315–326		ANQ	QVQ	QDK	ANQ	ESK	ANQ	QSK	ANQ	QNK	QDQ							cas1
molossinus	Japan	Tsushima Is.		MG440	34.2028	129.288	11	927	9	AB843868	https://www.ncbi.nlm.nih.gov/nuccore/AB843868.1	Kono,H. et al. 2014	DNA Research 21 (3) 315–326		ANQ	QVQ	QDK	ANQ	ESK	ANQ	QSK	ANQ	QNK	QDQ							cas1
molossinus	Japan		wm7				11	2558	9	GU216230	https://www.ncbi.nlm.nih.gov/nuccore/GU216230.1	Baudat,F. et al. 2010	Science 327 (5967) 836–840		ANQ	QVQ	QDK	ANQ	ESK	ANQ	QSK	ANQ	QNK	QDQ							cas1
castaneus	Malaysia			MG5059	4.21048	101.976	11	927	9	AB843913	https://www.ncbi.nlm.nih.gov/nuccore/AB843913.1	Kono,H. et al. 2014	DNA Research 21 (3) 315–326		ANQ	QVQ	QDK	ANQ	ESK	ANQ	QSK	ANQ	QNK	QDQ							cas1
castaneus	Pakistan	Islamabad		HI175	33.6844	73.0479	11	927	9	AB843944	https://www.ncbi.nlm.nih.gov/nuccore/AB843944.1	Kono,H. et al. 2014	DNA Research 21 (3) 315–326		ANQ	QVQ	QDK	ANQ	ESK	ANQ	QSK	ANQ	QNK	QDQ							cas1
castaneus	Pakistan	Sahiwal		HI260	30.6682	73.1114	11	927	9	AB843948	https://www.ncbi.nlm.nih.gov/nuccore/AB843948.1	Kono,H. et al. 2014	DNA Research 21 (3) 315–326		ANQ	QVQ	QDK	ANQ	ESK	ANQ	QSK	ANQ	QNK	QDQ							cas1
castaneus	Taiwan	Hemei	HMI/Ms		24.1123	120.498	11	927	9	AB843939	https://www.ncbi.nlm.nih.gov/nuccore/AB843939	Kono,H. et al. 2014	DNA Research 21 (3) 315–326		ANQ	QVQ	QDK	ANQ	ESK	ANQ	QSK	ANQ	QNK	QDQ							cas1
castaneus	Taiwan	Hemei	HMI/Ms, R209-wm7		24.1123	120.498	11	2515	9	AB844113	https://www.ncbi.nlm.nih.gov/nuccore/AB844113	Kono,H. et al. 2014	DNA Research 21 (3) 315–326		ANQ	QVQ	QDK	ANQ	ESK	ANQ	QSK	ANQ	QNK	QDQ							cas1
castaneus	Taiwan	He-Mei		19181	24.1123	120.498	11	939	9	KF462420	https://www.ncbi.nlm.nih.gov/nuccore/KF462420	Buard,J. et al. 2014	PLoS One 9: e85021		ANQ	QVQ	QDK	ANQ	ESK	ANQ	QSK	ANQ	QNK	QDQ							cas1
castaneus	Thailand		CAST/EiJ				11	1349	9	GU183909, AB843938	https://www.ncbi.nlm.nih.gov/nuccore/GU183909	Parvanov,E.D. et al. 2010	Science 327 (5967) 835		ANQ	QVQ	QDK	ANQ	ESK	ANQ	QSK	ANQ	QNK	QDQ							cas1	Kono,H. et al. 2014	DNA Research 21 (3) 315–326	https://www.ncbi.nlm.nih.gov/nuccore/AB843938
castaneus	Thailand	NA		17779	NA	NA	11	939	9	KF462422	https://www.ncbi.nlm.nih.gov/nuccore/KF462422	Buard,J. et al. 2014	PLoS One 9: e85021		ANQ	QVQ	QDK	ANQ	ESK	ANQ	QSK	ANQ	QNK	QDQ							cas1
castaneus	Thailand		B10.Cas3/Kfl		15.87	100.993	11	747	9	AB844037	https://www.ncbi.nlm.nih.gov/nuccore/AB844037.1	Kono,H. et al. 2014	DNA Research 21 (3) 315–326		ANQ	QVQ	QDK	ANQ	ESK	ANQ	QSK	ANQ	QNK	QDQ							cas1
castaneus	Thailand		B10.Cas4(R28)/Kfl		15.87	100.993	11	927	9	AB843936	https://www.ncbi.nlm.nih.gov/nuccore/AB843936.1	Kono,H. et al. 2014	DNA Research 21 (3) 315–326		ANQ	QVQ	QDK	ANQ	ESK	ANQ	QSK	ANQ	QNK	QDQ							cas1
castaneus	Kenya	Kenya	CKN2	17735	-0.023559	37.9062	10	855	8	KF462416	https://www.ncbi.nlm.nih.gov/nuccore/KF462416	Piálek,J. et al. 2025	Scientific Reports 15(1): 12060		ANQ	QVQ	QDK	ANQ	ESK	ANQ	QSK	QNK	QDQ								cas3
castaneus	Kenya	Kenya	DKN	17735	-0.023559	37.9062	10	855	8	KF462416	https://www.ncbi.nlm.nih.gov/nuccore/KF462416	Buard,J. et al. 2014	PLoS One 9: e85021		ANQ	QVQ	QDK	ANQ	ESK	ANQ	QSK	QNK	QDQ								cas3
castaneus	NA	NA	NA				13	1182		FJ899852	https://www.ncbi.nlm.nih.gov/nuccore/FJ899852.1	Oliver,P.L. et al. 2009	PLOS Genetics 5(12): e1000753		ANQ	QVQ	QDK	ANQ	QDK	ANQ	ESK	ANQ	QSK	ANQ	QNK	QDQ					cas8
castaneus	India	Varanasi		16077	25.3176	82.9739	7	603	6	KF462400	https://www.ncbi.nlm.nih.gov/nuccore/KF462400	Buard,J. et al. 2014	PLoS One 9: e85021		ANQ	QVQ	QSK	ANQ	QNK	QDQ											cas9
castaneus	India	Leh		HI159	31.5797	77.1672	12	1011	Ce5	AB843946	https://www.ncbi.nlm.nih.gov/nuccore/AB843946	Kono,H. et al. 2014	DNA Research 21 (3) 315–326		ASK	QVK	QDK	ANQ	ESK	QDK	QNK	ESK	ESK	QNK	QDQ						cas10
domesticus	Portugal	Madeira Is.					11	843	11U	MK848114	https://www.ncbi.nlm.nih.gov/nuccore/MK848114	Vara,C. et al. 2019	Molecular Biology and Evolution 36(8): 1686–1700		ASQ	ANK	QHK	ANQ	ADK	QHK	ANQ	TDK	QHK	QDQ							thap2
domesticus	Portugal	Porto Santo Is.					11	843	11W	MK848116	https://www.ncbi.nlm.nih.gov/nuccore/MK848116	Vara,C. et al. 2019	Molecular Biology and Evolution 36(8): 1686–1700		ASQ	ASQ	QHK	ANQ	ADK	QHK	ANQ	ADK	QHK	QDQ							thap3
domesticus	Portugal	Madeira Is.					11	843	11T	MK848113	https://www.ncbi.nlm.nih.gov/nuccore/MK848113	Vara,C. et al. 2019	Molecular Biology and Evolution 36(8): 1686–1700		ASQ	ASQ	QHK	ANQ	ANK	QHK	ANQ	TDK	QHK	QDQ							thap4
domesticus	Portugal	Madeira Is.					11	843	11D	MK848097	https://www.ncbi.nlm.nih.gov/nuccore/MK848099	Vara,C. et al. 2019	Molecular Biology and Evolution 36(8): 1686–1700		ASQ	ASQ	QHK	ANQ	EDK	QHK	ANQ	QDK	QHK	QDQ							thap5
musculus	Turkmenistan	Badhyz		12557	35.8669	61.6652	11	930	17	KF462493	https://www.ncbi.nlm.nih.gov/nuccore/KF462493	Buard,J. et al. 2014	PLoS One 9: e85021		ASQ	ASQ	QHK	ANQ	KDK	QHK	ANQ	TDK	QHK	QDQ							thap6
domesticus	USA	Gainesville, FL	GAIA/NachJ		29.6519	-82.3249	12					Dumont, B. et al. 2024	PLoS Genetics 20(4): e1011228		ASQ	ASQ	QHK	ANQ	TDK	QDK	ANQ	TDK	ANQ	QHK	QDQ						thap7
domesticus	USA	Saratoga Springs, NY	SARB/NachJ		43.0833	-73.7849	13					Dumont, B. et al. 2024	PLoS Genetics 20(4): e1011228		ASQ	ASQ	QHK	ANQ	TDK	QHK	ANQ	TDK	AVQ	AVQ	QHK	QDQ					thap8
castaneus	Bangladesh	Dhaka		HI366	23.8103	90.4125	11	927	18	AB843929	https://www.ncbi.nlm.nih.gov/nuccore/AB843929	Kono,H. et al. 2014	DNA Research 21 (3) 315–326		ASQ	ASQ	QHK	ANQ	TDK	QHK	ANQ	TDK	QHK	QDQ							thap1
castaneus	India	Bhubaneswar		HI303	20.2961	85.8245	11	927	18	AB843919	https://www.ncbi.nlm.nih.gov/nuccore/AB843919	Kono,H. et al. 2014	DNA Research 21 (3) 315–326		ASQ	ASQ	QHK	ANQ	TDK	QHK	ANQ	TDK	QHK	QDQ							thap1
castaneus	Taiwan	Guanghua	TAIG	TAI50092477	23.924	121.577	11	918	mmt1_T/tp4	OQ055172	https://www.ncbi.nlm.nih.gov/nuccore/OQ055172	AbuAlia,K.F.N. et al. 2024	Genetics 226(3): iyae004		ASQ	ASQ	QHK	ANQ	TDK	QHK	ANQ	TDK	QHK	QDQ							thap1
domesticus	Belgium	Petit-sart		19208	50.2692	5.84731	11	930	18	KF462427	https://www.ncbi.nlm.nih.gov/nuccore/KF462427	Buard,J. et al. 2014	PLoS One 9: e85021		ASQ	ASQ	QHK	ANQ	TDK	QHK	ANQ	TDK	QHK	QDQ							thap1
domesticus	Denmark	Jutland	C3H/tw71		55.5675	9.74728	11	927	18	AB843994	https://www.ncbi.nlm.nih.gov/nuccore/AB843994	Kono,H. et al. 2014	DNA Research 21 (3) 315–326		ASQ	ASQ	QHK	ANQ	TDK	QHK	ANQ	TDK	QHK	QDQ							thap1
domesticus	France	Massif Central	MC	MC50026152			11	918	mmt1_T/tp4	OQ055180	https://www.ncbi.nlm.nih.gov/nuccore/OQ055180	AbuAlia,K.F.N. et al. 2024	Genetics 226(3): iyae004		ASQ	ASQ	QHK	ANQ	TDK	QHK	ANQ	TDK	QHK	QDQ							thap1
domesticus	Germany	Arzdorf		ST5065_2	50.6111	7.08806	11			PV833228		Klusáčková,P. et al. 2026	This paper	heterozygote	ASQ	ASQ	QHK	ANQ	TDK	QHK	ANQ	TDK	QHK	QDQ							thap1
domesticus	Germany	Cologne-Bonn	CB	CB50035078	50.6831	6.9495	11	918	mmt1_T/tp4	OQ055179	https://www.ncbi.nlm.nih.gov/nuccore/OQ055179	AbuAlia,K.F.N. et al. 2024	Genetics 226(3): iyae004		ASQ	ASQ	QHK	ANQ	TDK	QHK	ANQ	TDK	QHK	QDQ							thap1
domesticus	Germany	Jena	C3H/tw75		50.9271	11.5892	11	927	18	AB843996	https://www.ncbi.nlm.nih.gov/nuccore/AB843996	Kono,H. et al. 2014	DNA Research 21 (3) 315–326		ASQ	ASQ	QHK	ANQ	TDK	QHK	ANQ	TDK	QHK	QDQ							thap1
domesticus	Germany	Schweben 6	SCS2	SK3970	50.4278	9.59833	11	897				Klusáčková,P. et al. 2026	Unpublished data		ASQ	ASQ	QHK	ANQ	TDK	QHK	ANQ	TDK	QHK	QDQ							thap1
domesticus	Germany	Schweben 6	SCF2	EX2325	50.4278	9.59833	11	897				Klusáčková,P. et al. 2026	Unpublished data		ASQ	ASQ	QHK	ANQ	TDK	QHK	ANQ	TDK	QHK	QDQ							thap1
domesticus	NA	NA	C3H.Ttf/t0+				11	927	18	AB844006	https://www.ncbi.nlm.nih.gov/nuccore/AB844006	Kono,H. et al. 2014	DNA Research 21 (3) 315–326		ASQ	ASQ	QHK	ANQ	TDK	QHK	ANQ	TDK	QHK	QDQ							thap1
domesticus	NA	NA	C3H.Ttf/t12+				11	927	18	AB844002	https://www.ncbi.nlm.nih.gov/nuccore/AB844002	Kono,H. et al. 2014	DNA Research 21 (3) 315–326		ASQ	ASQ	QHK	ANQ	TDK	QHK	ANQ	TDK	QHK	QDQ							thap1
domesticus	NA	NA	Ttf/tw12+				11	927	18	AB844004	https://www.ncbi.nlm.nih.gov/nuccore/AB844004	Kono,H. et al. 2014	DNA Research 21 (3) 315–326		ASQ	ASQ	QHK	ANQ	TDK	QHK	ANQ	TDK	QHK	QDQ							thap1
domesticus	NA	NA	tw2/tw2				11	927	18	AB844007	https://www.ncbi.nlm.nih.gov/nuccore/AB844007	Kono,H. et al. 2014	DNA Research 21 (3) 315–326		ASQ	ASQ	QHK	ANQ	TDK	QHK	ANQ	TDK	QHK	QDQ							thap1
domesticus	Portugal	Madeira Is.					11	843	11S	MK848112	https://www.ncbi.nlm.nih.gov/nuccore/MK848112	Vara,C. et al. 2019	Molecular Biology and Evolution 36(8): 1686–1700		ASQ	ASQ	QHK	ANQ	TDK	QHK	ANQ	TDK	QHK	QDQ							thap1
domesticus	Spain	Castellfollit del Boix		CFB09	41.6659	1.68427	11		11S			Marín-García,C. et al. 2024	Molecular Biology and Evolution 41(4): msae063		ASQ	ASQ	QHK	ANQ	TDK	QHK	ANQ	TDK	QHK	QDQ							thap1
domesticus	Spain	Castellfollit del Boix		CFB13	41.6659	1.68427	11		11S			Marín-García,C. et al. 2024	Molecular Biology and Evolution 41(4): msae063		ASQ	ASQ	QHK	ANQ	TDK	QHK	ANQ	TDK	QHK	QDQ							thap1
domesticus	Spain	Castellfollit del Boix		CFB15	41.6659	1.68427	11		11S			Marín-García,C. et al. 2024	Molecular Biology and Evolution 41(4): msae063		ASQ	ASQ	QHK	ANQ	TDK	QHK	ANQ	TDK	QHK	QDQ							thap1
domesticus	Taiwan	Taichung	B10.D2-TCH+		24.1632	120.675	11	2509	18	AB844116	https://www.ncbi.nlm.nih.gov/nuccore/AB844116	Kono,H. et al. 2014	DNA Research 21 (3) 315–326		ASQ	ASQ	QHK	ANQ	TDK	QHK	ANQ	TDK	QHK	QDQ							thap1
domesticus	Taiwan	Taichung	B10.D2-TCH/+		24.1635	120.647	11	927	18	AB844000	https://www.ncbi.nlm.nih.gov/nuccore/AB844000	Kono,H. et al. 2014	DNA Research 21 (3) 315–326		ASQ	ASQ	QHK	ANQ	TDK	QHK	ANQ	TDK	QHK	QDQ							thap1
domesticus	USA	New York	C3H/tw5		40.7131	-74.0072	11	927	18	AB843998	https://www.ncbi.nlm.nih.gov/nuccore/AB843998	Kono,H. et al. 2014	DNA Research 21 (3) 315–326		ASQ	ASQ	QHK	ANQ	TDK	QHK	ANQ	TDK	QHK	QDQ							thap1
musculus	Bulgaria	Sokolovo	SOKT	SZ3551	43.465	28.1069	11	897		OQ054457	https://www.ncbi.nlm.nih.gov/nuccore/OQ054457	Piálek,J. et al. 2025	Scientific Reports 15(1): 12060		ASQ	ASQ	QHK	ANQ	TDK	QHK	ANQ	TDK	QHK	QDQ							thap1
musculus	Bulgaria	Sveti Nikola 24	SVENT	SZ3087	28.4927	43.4334	11	897		OQ054462	https://www.ncbi.nlm.nih.gov/nuccore/OQ054462	Piálek,J. et al. 2025	Scientific Reports 15(1): 12060		ASQ	ASQ	QHK	ANQ	TDK	QHK	ANQ	TDK	QHK	QDQ							thap1
musculus	Czechia	Bohemia					11	918	mmt1_T/tp4	OQ055171	https://www.ncbi.nlm.nih.gov/nuccore/OQ055171	AbuAlia,K.F.N. et al. 2024	Genetics 226(3): iyae004	from Forejt et al. (1988)	ASQ	ASQ	QHK	ANQ	TDK	QHK	ANQ	TDK	QHK	QDQ							thap1
musculus	Czechia	Studenec 32		JPC2800	49.1997	16.0642	11	918		PV833250		Klusáčková,P. et al. 2026	This paper		ASQ	ASQ	QHK	ANQ	TDK	QHK	ANQ	TDK	QHK	QDQ							thap1
musculus	Czechia	Studenec 47		JPC2819	49.1992	16.0578	11	918		PV833249		Klusáčková,P. et al. 2026	This paper		ASQ	ASQ	QHK	ANQ	TDK	QHK	ANQ	TDK	QHK	QDQ							thap1
musculus	Iran	Ahvaz	AH	AH50027236	31.314	48.67	11	918	mmt1_T/tp4	OQ055178	https://www.ncbi.nlm.nih.gov/nuccore/OQ055178	AbuAlia,K.F.N. et al. 2024	Genetics 226(3): iyae004		ASQ	ASQ	QHK	ANQ	TDK	QHK	ANQ	TDK	QHK	QDQ							thap1
musculus	Russia	Poronaysk		MG3054	49.224	143.095	11	927	18	AB843987	https://www.ncbi.nlm.nih.gov/nuccore/AB843987	Kono,H. et al. 2014	DNA Research 21 (3) 315–326		ASQ	ASQ	QHK	ANQ	TDK	QHK	ANQ	TDK	QHK	QDQ							thap1
castaneus	Thailand		B10.Cas4(R28)/Kfl		15.87	100.993	14	1179	Cd1	AB843937	https://www.ncbi.nlm.nih.gov/nuccore/AB843937	Kono,H. et al. 2014	DNA Research 21 (3) 315–326		EDK	QNK	ANQ	QDK	ANQ	ESK	QDK	ENK	QDK	ANQ	ESK	QDK	QDQ				cas32
spretus	Morocco	Azemmour	SMZ2	17663	33.2867	-8.34718	9	771	19	KF462499	https://www.ncbi.nlm.nih.gov/nuccore/KF462499	Buard,J. et al. 2014	PLoS One 9: e85021		KTQ	QDQ	VTQ	VTQ	QTQ	VHK	VTK	QDQ									spr5
caroli	Thailand	Khorat	KTK	SX6815	14.9806	102.1	11	897		OQ054372	https://www.ncbi.nlm.nih.gov/nuccore/OQ054372	Piálek,J. et al. 2025	Scientific Reports 15(1): 12060		QDK	ADK	QDK	ANQ	QHK	QDK	QDK	QHK	ANQ	QDQ							car1
castaneus	Pakistan	Rawalpindi		17742	33.5651	73.0169	10	855	78	KF462419	https://www.ncbi.nlm.nih.gov/nuccore/KF462419	Buard,J. et al. 2014	PLoS One 9: e85021		QDK	ANK	ANQ	VVQ	QHK	ANK	QNK	QHK	QDQ								cas11
castaneus	Iran	Nikshahr		19062	26.2351	60.2284	16	1023	31	KF462412	https://www.ncbi.nlm.nih.gov/nuccore/KF462412	Buard,J. et al. 2014	PLoS One 9: e85021		QDK	ANQ	QVQ	QDK	ANQ	ESK	ANQ	QSK	ANQ	QDK	ANQ	QSK	ANQ	QNK	QDQ		cas12
castaneus	Iran	Nikshahr		19062	26.2351	60.2284	12	1359	32	KF462413	https://www.ncbi.nlm.nih.gov/nuccore/KF462413	Buard,J. et al. 2014	PLoS One 9: e85021		QDK	ANQ	QVQ	QDK	ANQ	ESK	ANQ	QSK	ANQ	QNK	QDQ						cas13
domesticus	Spain	Olost			41.9898	2.09594	12	927	12F	MK848122	https://www.ncbi.nlm.nih.gov/nuccore/MK848122	Vara,C. et al. 2019	Molecular Biology and Evolution 36(8): 1686–1700	2nd ZnF deleted?	QDK	AVQ	QHK	QNQ	QVK	QHQ	QDK	QDQ	ANQ	QNK	QDQ						dom28
domesticus	Spain	Barcelona					8	591	8A	MK848086	https://www.ncbi.nlm.nih.gov/nuccore/MK848086	Vara,C. et al. 2019	Molecular Biology and Evolution 36(8): 1686–1700	2nd ZnF deleted?	QDK	AVQ	QHQ	QDK	ANQ	QNK	QDQ										dom29
domesticus	Portugal	Madeira Is.					16	1263		MK848148	https://www.ncbi.nlm.nih.gov/nuccore/MK848148	Vara,C. et al. 2019	Molecular Biology and Evolution 36(8): 1686–1700	2nd ZnF deleted?	QDK	EDK	QHQ	ADQ	QHQ	QDQ	QDQ	QDK	QHQ	QHQ	QVK	QHQ	ANQ	QNK	QDQ		dom30
castaneus	Iran	NowShahr		MG5134	36.6494	51.4887	9	759	Mb3	AB843941	https://www.ncbi.nlm.nih.gov/nuccore/AB843941	Kono,H. et al. 2014	DNA Research 21 (3) 315–326		QDK	QDK	ANQ	QVK	AVQ	QVK	AVQ	QDQ									cas14
musculus	Czechia	Studenec		SU4810	49.2008	16.0672	14			PV833251		Klusáčková,P. et al. 2026	This paper		QDK	QDK	QDK	ANQ	AVQ	QDK	ANQ	ENK	ANQ	QNK	ANQ	QNK	QDQ				mus41
musculus	Czechia	Studenec		JPC2988	49.1997	16.0642	14			PV833252		Klusáčková,P. et al. 2026	This paper		QDK	QDK	QDK	ANQ	AVQ	QDK	ANQ	ENK	ANQ	QNK	AVQ	QNK	QDQ				mus42
musculus	Czechia	Studenec		JPC2825	49.1992	16.0617	14			PV833253		Klusáčková,P. et al. 2026	This paper		QDK	QDK	QDK	ANQ	AVQ	QDK	ANQ	ENK	ANQ	QNK	AVQ	QNK	QDQ				mus42
musculus	Estonia	Kaerepere	SKA	16_0735, SZ3846	58.9553	24.8342	14	1179	msc4	MT252949, OQ054453	https://www.ncbi.nlm.nih.gov/nuccore/MT252949	Mukaj,A. et al. 2020	Molecular Biology and Evolution, 37(12): 3423–3438		QDK	QDK	QDK	ANQ	AVQ	QDK	ANQ	ESK	ANQ	QNK	AVQ	QNK	QDQ				mus4	Piálek,J. et al. 2025	Scientific Reports 15(1): 12060	https://www.ncbi.nlm.nih.gov/nuccore/OQ054453
musculus	Russia	Poronaysk		MG3054	49.224	143.095	14	1179	Ma9	AB843986	https://www.ncbi.nlm.nih.gov/nuccore/AB843986	Kono,H. et al. 2014	DNA Research 21 (3) 315–326		QDK	QDK	QDK	ANQ	AVQ	QDK	ANQ	ESK	ANQ	QNK	AVQ	QNK	QDQ				mus4
musculus	Estonia	Tallin		MG3044	59.437	24.7536	14	1179	Ma9	AB843969	https://www.ncbi.nlm.nih.gov/nuccore/AB843969	Kono,H. et al. 2014	DNA Research 21 (3) 315–326		QDK	QDK	QDK	ANQ	AVQ	QDK	ANQ	ESK	ANQ	QNK	AVQ	QNK	QDQ				mus4
musculus	Russia	Vladivostok		MG3025	43.1198	131.887	14	1179	Ma9	AB843958	https://www.ncbi.nlm.nih.gov/nuccore/AB843958	Kono,H. et al. 2014	DNA Research 21 (3) 315–326		QDK	QDK	QDK	ANQ	AVQ	QDK	ANQ	ESK	ANQ	QNK	AVQ	QNK	QDQ				mus4
musculus	Slovakia	Šenkvice	SENK2		48.299	17.3491	14	1179	msc3	MT252948	https://www.ncbi.nlm.nih.gov/nuccore/MT252948	Mukaj,A. et al. 2020	Molecular Biology and Evolution, 37(12): 3423–3438		QDK	QDK	QDK	ANQ	AVQ	QDK	ANQ	ESK	ANQ	QVK	AVQ	QNK	QDQ				mus3
caroli	Thailand		CAROLI/EiJ		15.87	100.993	13	1095	CAROLI/EiJ	AB844014	https://www.ncbi.nlm.nih.gov/nuccore/AB844014	Kono,H. et al. 2014	DNA Research 21 (3) 315–326		QDK	QDK	QHK	AAQ	QDK	QDK	AAQ	VNK	QHK	ANQ	ANQ	QDQ					car2
castaneus	Iran	Zabol		17299	31.0878	61.5429	13	1107	69	KF462415	https://www.ncbi.nlm.nih.gov/nuccore/KF462415	Buard,J. et al. 2014	PLoS One 9: e85021		QDK	QDK	QHK	ANQ	ANQ	VVQ	QHK	AVK	QHK	QNK	QHK	QDQ					cas15
castaneus	Pakistan	Islamabad		HI175	33.6844	73.0479	13	1095	69	AB843945	https://www.ncbi.nlm.nih.gov/nuccore/AB843945	Kono,H. et al. 2014	DNA Research 21 (3) 315–326		QDK	QDK	QHK	ANQ	ANQ	VVQ	QHK	AVK	QHK	QNK	QHK	QDQ					cas15
spretus	France	Montpellier	SFM	17662, SZ4121	43.6108	3.87672	9	771, 729	23	KF462497, OQ054467	https://www.ncbi.nlm.nih.gov/nuccore/KF462497	Buard,J. et al. 2014	PLoS One 9: e85021		QDK	QDK	QNQ	ADK	TSQ	ADK	VNQ	QDQ									spr4	Piálek,J. et al. 2025	Scientific Reports 15(1): 12060	https://www.ncbi.nlm.nih.gov/nuccore/OQ054467
spretus	Spain	Puerto Ral	SPRET/EiJ		41.2629	1.16685	9	759	23	AB844010	https://www.ncbi.nlm.nih.gov/nuccore/AB844010.1	Kono,H. et al. 2014	DNA Research 21 (3) 315–326		QDK	QDK	QNQ	ADK	TSQ	ADK	VNQ	QDQ									spr4
domesticus	Spain	Castellfollit del Boix		CFB01	41.6659	1.68427	9		9A			Marín-García,C. et al. 2024	Molecular Biology and Evolution 41(4): msae063		QDK	QDK	QNQ	AVQ	???	AVQ	VNQ	QDQ									dom114
musculus	China	Laiyang		MG961	36.9789	120.712	14	1179	Ma10	AB843966	https://www.ncbi.nlm.nih.gov/nuccore/AB843966.1	Kono,H. et al. 2014	DNA Research 21 (3) 315–326		QDK	QDK	QVK	ANQ	ANQ	QDK	ANQ	ESK	ANQ	QNK	AVQ	QNK	QDQ				mus16
musculus	Uzbekistan	Samarkand		MG3089	39.627	66.975	11	927	Ma19	AB843974	https://www.ncbi.nlm.nih.gov/nuccore/AB843974.1	Kono,H. et al. 2014	DNA Research 21 (3) 315–326		QDK	QDK	QVK	ANQ	AVQ	QDK	ANQ	AVQ	QNK	QDQ							mus17
musculus	Kazakhstan	Balkhash Lake		MG3104	46.1874	73.9874	13	1095		AB843978	https://www.ncbi.nlm.nih.gov/nuccore/AB843978.1	Kono,H. et al. 2014	DNA Research 21 (3) 315–326		QDK	QDK	QVK	ANQ	AVQ	QDK	ENQ	ESK	ANQ	AVQ	QNK	QDQ					mus18
musculus	Russia	Chita Region		MG3030	52.0515	113.471	15	1263	Ma15	AB843959	https://www.ncbi.nlm.nih.gov/nuccore/AB843959.1	Kono,H. et al. 2014	DNA Research 21 (3) 315–326		QDK	QDK	QVK	QDK	ANQ	ANQ	QDK	ANQ	ESK	ANQ	QNK	AVQ	QNK	QDQ			mus19
musculus	China	Lhasa		MG716	29.6525	91.1721	15	1263	Ma15	AB843956	https://www.ncbi.nlm.nih.gov/nuccore/AB843956.1	Kono,H. et al. 2014	DNA Research 21 (3) 315–326		QDK	QDK	QVK	QDK	ANQ	ANQ	QDK	ANQ	ESK	ANQ	QNK	AVQ	QNK	QDQ			mus19
castaneus	Iran	Mashhad		MG5046	36.2605	59.6168	15	1263	Ma13	AB843942	https://www.ncbi.nlm.nih.gov/nuccore/AB843942.1	Kono,H. et al. 2014	DNA Research 21 (3) 315–326		QDK	QDK	QVK	QDK	ANQ	AVQ	QDK	ANQ	ESK	ANQ	QDK	ANQ	QNK	QDQ			mus20
musculus	Kazakhstan	Almaty	KH	KH50054697	43.3112	76.927	16	1347	msc8	OQ055183	https://www.ncbi.nlm.nih.gov/nuccore/OQ055183	AbuAlia,K.F.N. et al. 2024	Genetics 226(3): iyae004		QDK	QDK	QVK	QDK	ANQ	AVQ	QDK	ANQ	QVK	ANQ	AVQ	QDK	ADQ	QNK	QDQ		mus38
musculus	Bulgaria	Sokolovo		79	43.4733	28.0999	13	1086	79	MF161391	https://www.ncbi.nlm.nih.gov/nuccore/MF161391.1	Dunoyer de Segonzac,D. et al. 2017	Submitted to GenBank		QDK	QDK	QVQ	ANQ	AVQ	QDK	ANQ	ESK	ANQ	QNK	AVQ	QDQ					mus21
musculus	China	Khotan		MG740	37.1699	79.964	9	759	Mb1	AB843963	https://www.ncbi.nlm.nih.gov/nuccore/AB843963.1	Kono,H. et al. 2014	DNA Research 21 (3) 315–326		QDK	QDK	QVQ	AVQ	QNK	AVQ	QNK	QDQ									mus22
musculus	China	Kashgar		MG868	39.4677	75.9938	9	759	Mb1	AB843953	https://www.ncbi.nlm.nih.gov/nuccore/AB843954.1	Kono,H. et al. 2014	DNA Research 21 (3) 315–326		QDK	QDK	QVQ	AVQ	QNK	AVQ	QNK	QDQ									mus22
musculus	Uzbekistan	Samarkand		MG3089	39.627	66.975	14	1179	Ma18	AB843973	https://www.ncbi.nlm.nih.gov/nuccore/AB843973.1	Kono,H. et al. 2014	DNA Research 21 (3) 315–326		QDK	QDK	QVQ	QDK	ANQ	AVQ	QDK	ANQ	ESK	ANQ	QVK	ANQ	QDQ				mus23
castaneus	India	Bhubaneswar		HI306	20.2961	85.8245	14	1179	Cd2	AB843921	https://www.ncbi.nlm.nih.gov/nuccore/AB843921.1	Kono,H. et al. 2014	DNA Research 21 (3) 315–326		QDK	QNK	ANQ	QDK	ANQ	ESK	QDK	ENK	QDK	ANQ	ESK	QDK	QDQ				cas16
castaneus	India	Mysore		HI276	12.2958	76.6394	14	1179	Cd3	AB843935	https://www.ncbi.nlm.nih.gov/nuccore/AB843935.1	Kono,H. et al. 2014	DNA Research 21 (3) 315–326		QDK	QNQ	ANQ	EDK	QDK	ANQ	QDK	QNK	ANQ	ESK	QDK	ANK	QDQ				cas17
domesticus	Brazil	Manaus	MANF/NachJ		-3.119	-60.0217						Dumont, B. et al. 2024	PLoS Genetics 20(4): e1011228		QDK	QVK	ANQ	ANQ	ANQ	ADQ	QNK	QSK	QNK	QNQ	ESK	QNK	QDQ				dom120
musculus	China	Jiangyin		MG2086	31.9207	120.285	14	1179	Ma6	AB843965	https://www.ncbi.nlm.nih.gov/nuccore/AB843965.1	Kono,H. et al. 2014	DNA Research 21 (3) 315–326		QDK	QVK	ANQ	ANQ	AVQ	QDK	ANQ	ESK	AVQ	QNK	AVQ	QNK	QDQ				mus24
domesticus	Tunisia	Monastir	22MO	17769, SX7310	35.7643	10.8113	13	1107, 1065	77	KF462461, OQ054379	https://www.ncbi.nlm.nih.gov/nuccore/KF462461	Buard,J. et al. 2014	PLoS One 9: e85021		QDK	QVK	AVQ	QDK	ANQ	ESQ	ESK	QNK	QNQ	ESK	QNK	QDQ					dom24	Piálek,J. et al. 2025	Scientific Reports 15(1): 12060	https://www.ncbi.nlm.nih.gov/nuccore/OQ054379
domesticus	Tunisia	Monastir		MG393	35.7643	10.8113	13	1095	77	AB843877	https://www.ncbi.nlm.nih.gov/nuccore/AB843877.1	Kono,H. et al. 2014	DNA Research 21 (3) 315–326		QDK	QVK	AVQ	QDK	ANQ	ESQ	ESK	QNK	QNQ	ESK	QNK	QDQ					dom24
domesticus	Brazil	Manaus	MANE/NachJ		-3.119	-60.0217						Dumont, B. et al. 2024	PLoS Genetics 20(4): e1011228		QDK	QVK	QDK	ANQ	ANQ	ADQ	ANQ	ESK	QNK	QNK	ESK	QNK	QDQ				dom119
musculus	Bulgaria	General Toshevo	BLG2/Ms		43.7017	28.0396	14	2767		AB844108	https://www.ncbi.nlm.nih.gov/nuccore/AB844108.1	Kono,H. et al. 2014	DNA Research 21 (3) 315–326		QDK	QVK	QDK	ANQ	ANQ	QDK	ANQ	ESK	ANQ	QNK	AVQ	QNK	QDQ				mus25
musculus	China	Chengdu	CHD/Ms		30.5722	104.067	14	2773		AB844109	https://www.ncbi.nlm.nih.gov/nuccore/AB844109.1	Kono,H. et al. 2014	DNA Research 21 (3) 315–326		QDK	QVK	QDK	ANQ	ANQ	QDK	ANQ	ESK	ANQ	QNK	AVQ	QNK	QDQ				mus25
musculus	Bulgaria	General Toshevo	MBT2	17670	43.7017	28.0396	14	1191		KF462477	https://www.ncbi.nlm.nih.gov/nuccore/KF462477	Buard,J. et al. 2014	PLoS One 9: e85021		QDK	QVK	QDK	ANQ	ANQ	QDK	ANQ	ESK	ANQ	QNK	AVQ	QNK	QDQ				mus25
musculus	Uzbekistan	Tashkent		MG3090	41.2995	69.2401	14	1179		AB843976	https://www.ncbi.nlm.nih.gov/nuccore/AB843976.1	Kono,H. et al. 2014	DNA Research 21 (3) 315–326		QDK	QVK	QDK	ANQ	ANQ	QDK	ANQ	ESK	ANQ	QNK	AVQ	QNK	QDQ				mus25
musculus	Kazakhstan	Almaty	KH	KH50028661	43.3112	76.927	14	1179	msc9	OQ055184	https://www.ncbi.nlm.nih.gov/nuccore/OQ055184	AbuAlia,K.F.N. et al. 2024	Genetics 226(3): iyae004		QDK	QVK	QDK	ANQ	ANQ	QDK	ANQ	ESK	ANQ	QNK	AVQ	QNK	QDQ				mus25
molossinus	Japan	Kyushu	MOLF/EiJ		32.59	130.8	14	1601	76	GU183913	https://www.ncbi.nlm.nih.gov/nuccore/GU183913	Parvanov,E.D. et al. 2010	Science 327 (5967) 835		QDK	QVK	QDK	ANQ	AVQ	QDK	ANQ	AVQ	ESQ	QNK	AVQ	QNK	QDQ				mus26
musculus	Bulgaria	General Toshevo	MBT	SX4581	43.7017	28.0396	14	1149	72	OQ054443	https://www.ncbi.nlm.nih.gov/nuccore/OQ054443	Piálek,J. et al. 2025	Scientific Reports 15(1): 12060		QDK	QVK	QDK	ANQ	AVQ	QDK	ANQ	ENK	ANQ	QVK	AVQ	QNK	QDQ				mus6
musculus	Hungary	Budapest	MHB	TA2742	47.4954	19.0397	14	1149	72	OQ054447	https://www.ncbi.nlm.nih.gov/nuccore/OQ054447	Piálek,J. et al. 2025	Scientific Reports 15(1): 12060		QDK	QVK	QDK	ANQ	AVQ	QDK	ANQ	ENK	ANQ	QVK	AVQ	QNK	QDQ				mus6
musculus	Czechia	Lhotka	PWK	SZ3509	50.0218	14.4354	14	1149	72			Klusáčková,P. et al. 2026	Unpublished data		QDK	QVK	QDK	ANQ	AVQ	QDK	ANQ	ENK	ANQ	QVK	AVQ	QNK	QDQ				mus6
musculus	Germany	Lindhorst 35	SLINT	SZ2107	53.4428	13.7681	14	1149	72	OQ054455	https://www.ncbi.nlm.nih.gov/nuccore/OQ054455	Piálek,J. et al. 2025	Scientific Reports 15(1): 12060		QDK	QVK	QDK	ANQ	AVQ	QDK	ANQ	ENK	ANQ	QVK	AVQ	QNK	QDQ				mus6
musculus	Bulgaria	Sokolovo	SOKS	SZ3551	43.465	28.1069	14	1149	72	OQ054456	https://www.ncbi.nlm.nih.gov/nuccore/OQ054456	Piálek,J. et al. 2025	Scientific Reports 15(1): 12060		QDK	QVK	QDK	ANQ	AVQ	QDK	ANQ	ENK	ANQ	QVK	AVQ	QNK	QDQ				mus6
musculus	Czechia	Studenec 47	STUP	IS5678	49.1992	16.0578	14	1149	72	OQ054459	https://www.ncbi.nlm.nih.gov/nuccore/OQ054459	Piálek,J. et al. 2025	Scientific Reports 15(1): 12060		QDK	QVK	QDK	ANQ	AVQ	QDK	ANQ	ENK	ANQ	QVK	AVQ	QNK	QDQ				mus6
musculus	Korea	Kojuri	KJR/Ms		37.3946	126.957	14	1179	Ma16	AB843992	https://www.ncbi.nlm.nih.gov/nuccore/AB843992	Kono,H. et al. 2014	DNA Research 21 (3) 315–326		QDK	QVK	QDK	ANQ	AVQ	QDK	ANQ	ESK	ANQ	QNK	QVQ	QNK	QDQ				mus27
musculus	Russia	Grozny		MG3010	43.3169	45.6815	14	1179	Ma8	AB843967	https://www.ncbi.nlm.nih.gov/nuccore/AB843967	Kono,H. et al. 2014	DNA Research 21 (3) 315–326		QDK	QVK	QDK	ANQ	AVQ	QDK	ANQ	ESK	ANQ	QNR	AVQ	QNK	QDQ				mus28
musculus	Kazakhstan	Almaty	KH	KH50035228	43.3112	76.927	14	1179	msc6	OQ055181	https://www.ncbi.nlm.nih.gov/nuccore/OQ055181	AbuAlia,K.F.N. et al. 2024	Genetics 226(3): iyae004		QDK	QVK	QDK	ANQ	AVQ	QDK	ANQ	ESK	ANQ	QNR	AVQ	QNK	QDQ				mus28
castaneus	Pakistan	Islamabad		10364	33.6844	73.0479	14	1191	70	KF462418	https://www.ncbi.nlm.nih.gov/nuccore/KF462418	Buard,J. et al. 2014	PLoS One 9: e85021		QDK	QVK	QDK	ANQ	AVQ	QDK	ANQ	ESK	ANQ	QVK	ANQ	QNK	QDQ				mus29
musculus	Estonia	Keava	SKE	SX8537	58.9409	24.9075	14	1179, 1149	msc2	MT252947, OQ054454	https://www.ncbi.nlm.nih.gov/nuccore/MT252947	Mukaj,A. et al. 2020	Molecular Biology and Evolution, 37(12): 3423–3438		QDK	QVK	QDK	ANQ	AVQ	QDK	ANQ	ESK	ANQ	QVK	AVQ	ANQ	QDQ				mus2	Piálek,J. et al. 2025	Scientific Reports 15(1): 12060	https://www.ncbi.nlm.nih.gov/nuccore/OQ054454
musculus	Bulgaria	Sokolovo	MBS	TA2821	43.4733	28.0999	14	1149	73	OQ054442	https://www.ncbi.nlm.nih.gov/nuccore/OQ054442	Piálek,J. et al. 2025	Scientific Reports 15(1): 12060		QDK	QVK	QDK	ANQ	AVQ	QDK	ANQ	ESK	ANQ	QVK	AVQ	QNK	QDQ				mus1
musculus	Czechia	Bratislava	CZECHII/EiJ	3.3M	48.111	17.111	14	1215	msc1	MZ733985	https://www.ncbi.nlm.nih.gov/nuccore/MZ733985	Larson,E.L. et al. 2022	G3-Genes Genomes Genetics 12: jkab407		QDK	QVK	QDK	ANQ	AVQ	QDK	ANQ	ESK	ANQ	QVK	AVQ	QNK	QDQ				mus1
musculus	Czechia	Kunratice	PWD	SX2991	50.921	15.0262	14	1191, 1149	73	FJ212287, OQ054451	https://www.ncbi.nlm.nih.gov/nuccore/FJ212287	Mihola,O. et al. 2009	Science 323 (5912) 373–375		QDK	QVK	QDK	ANQ	AVQ	QDK	ANQ	ESK	ANQ	QVK	AVQ	QNK	QDQ				mus1	Piálek,J. et al. 2025	Scientific Reports 15(1): 12060	https://www.ncbi.nlm.nih.gov/nuccore/OQ054451
musculus	Czechia	Lhotka	PWK	SZ3509	50.0218	14.4354	14	1221	73	MZ733986	https://www.ncbi.nlm.nih.gov/nuccore/MZ733986	Larson,E.L. et al. 2022	G3-Genes Genomes Genetics 12: jkab407		QDK	QVK	QDK	ANQ	AVQ	QDK	ANQ	ESK	ANQ	QVK	AVQ	QNK	QDQ				mus1
musculus	Czechia	Studenec 32	STUS	SZ664	49.1998	16.0642	14	1179	msc1	MT252946, OQ054460	https://www.ncbi.nlm.nih.gov/nuccore/MT252946	Mukaj,A. et al. 2020	Molecular Biology and Evolution, 37(12): 3423–3438		QDK	QVK	QDK	ANQ	AVQ	QDK	ANQ	ESK	ANQ	QVK	AVQ	QNK	QDQ				mus1	Piálek,J. et al. 2025	Scientific Reports 15(1): 12060	https://www.ncbi.nlm.nih.gov/nuccore/OQ054460
musculus	Czechia	Studenec		17820	49.2249	16.0567	14	1191	73	KF462479	https://www.ncbi.nlm.nih.gov/nuccore/KF462479	Buard,J. et al. 2014	PLoS One 9: e85021		QDK	QVK	QDK	ANQ	AVQ	QDK	ANQ	ESK	ANQ	QVK	AVQ	QNK	QDQ				mus1
musculus	Czechia	Studenec		17821	49.2249	16.0567	14	1191	73	KF462480	https://www.ncbi.nlm.nih.gov/nuccore/KF462480	Buard,J. et al. 2014	PLoS One 9: e85021		QDK	QVK	QDK	ANQ	AVQ	QDK	ANQ	ESK	ANQ	QVK	AVQ	QNK	QDQ				mus1
musculus	Czechia	Studenec	CZECHI		49.2249	16.0567	14	1215	msc1	MZ733985	https://www.ncbi.nlm.nih.gov/nuccore/MZ733985	Larson,E.L. et al. 2022	G3-Genes Genomes Genetics 12: jkab407		QDK	QVK	QDK	ANQ	AVQ	QDK	ANQ	ESK	ANQ	QVK	AVQ	QNK	QDQ				mus1
musculus	Denmark	Hov	MDH	17660, SZ632	55.157	10.936	14	1191, 1149	73	KF462481, OQ054445	https://www.ncbi.nlm.nih.gov/nuccore/KF462481	Buard,J. et al. 2014	PLoS One 9: e85021		QDK	QVK	QDK	ANQ	AVQ	QDK	ANQ	ESK	ANQ	QVK	AVQ	QNK	QDQ				mus1	Piálek,J. et al. 2025	Scientific Reports 15(1): 12060	https://www.ncbi.nlm.nih.gov/nuccore/OQ054445
musculus	Denmark	Nothern Jutland	NJL/Ms		55.5693	9.75002	14	2767	73	AB844107	https://www.ncbi.nlm.nih.gov/nuccore/AB844107	Kono,H. et al. 2014	DNA Research 21 (3) 315–326		QDK	QVK	QDK	ANQ	AVQ	QDK	ANQ	ESK	ANQ	QVK	AVQ	QNK	QDQ				mus1
musculus	Serbia	Belgrade		7720	44.7866	20.4489	14	1191	73	KF462491	https://www.ncbi.nlm.nih.gov/nuccore/KF462491	Buard,J. et al. 2014	PLoS One 9: e85021		QDK	QVK	QDK	ANQ	AVQ	QDK	ANQ	ESK	ANQ	QVK	AVQ	QNK	QDQ				mus1
musculus	Slovenia	Ljubljana	MYL	18226	46.0569	14.5058	14	1191	73	KF462492	https://www.ncbi.nlm.nih.gov/nuccore/KF462492	Buard,J. et al. 2014	PLoS One 9: e85021		QDK	QVK	QDK	ANQ	AVQ	QDK	ANQ	ESK	ANQ	QVK	AVQ	QNK	QDQ				mus1
musculus	Slovenia	Ljubljana		MG399	46.0569	14.5058	14	1179	73	AB843985	https://www.ncbi.nlm.nih.gov/nuccore/AB843985	Kono,H. et al. 2014	DNA Research 21 (3) 315–326		QDK	QVK	QDK	ANQ	AVQ	QDK	ANQ	ESK	ANQ	QVK	AVQ	QNK	QDQ				mus1
molossinus	Denmark		JF1/Ms		55.6791	12.5464	14	1179	74	AB843870	https://www.ncbi.nlm.nih.gov/nuccore/AB843870	Kono,H. et al. 2014	DNA Research 21 (3) 315–326		QDK	QVK	QDK	ANQ	AVQ	QDK	ANQ	ESK	AVQ	QNK	AVQ	QNK	QDQ				mus30
molossinus	Japan	Mishima	MSM/Ms		35.1185	138.918	14	1179	74	AB843869	https://www.ncbi.nlm.nih.gov/nuccore/AB843869	Kono,H. et al. 2014	DNA Research 21 (3) 315–326		QDK	QVK	QDK	ANQ	AVQ	QDK	ANQ	ESK	AVQ	QNK	AVQ	QNK	QDQ				mus30
molossinus	Japan	Mishima		7408	35.1193	138.918	14	1191	74	KF462473	https://www.ncbi.nlm.nih.gov/nuccore/KF462473	Buard,J. et al. 2014	PLoS One 9: e85021		QDK	QVK	QDK	ANQ	AVQ	QDK	ANQ	ESK	AVQ	QNK	AVQ	QNK	QDQ				mus30
molossinus	Japan	Tanegashima Is.		MG442	30.6096	130.979	14	1179	74	AB843867	https://www.ncbi.nlm.nih.gov/nuccore/AB843867	Kono,H. et al. 2014	DNA Research 21 (3) 315–326		QDK	QVK	QDK	ANQ	AVQ	QDK	ANQ	ESK	AVQ	QNK	AVQ	QNK	QDQ				mus30
molossinus	Japan	Kanazawa		MG254	36.561	136.657	14	1179	74	AB843865	https://www.ncbi.nlm.nih.gov/nuccore/AB843865	Kono,H. et al. 2014	DNA Research 21 (3) 315–326		QDK	QVK	QDK	ANQ	AVQ	QDK	ANQ	ESK	AVQ	QNK	AVQ	QNK	QDQ				mus30
molossinus	Japan	Wakayama		MG307	34.2304	135.171	14	1179	74	AB843864	https://www.ncbi.nlm.nih.gov/nuccore/AB843864	Kono,H. et al. 2014	DNA Research 21 (3) 315–326		QDK	QVK	QDK	ANQ	AVQ	QDK	ANQ	ESK	AVQ	QNK	AVQ	QNK	QDQ				mus30
molossinus	Japan	Takatsuki		MG252	34.8462	135.617	14	1179	74	AB843863	https://www.ncbi.nlm.nih.gov/nuccore/AB843863	Kono,H. et al. 2014	DNA Research 21 (3) 315–326		QDK	QVK	QDK	ANQ	AVQ	QDK	ANQ	ESK	AVQ	QNK	AVQ	QNK	QDQ				mus30
molossinus	Japan	Hachijo Is.		MG495	33.103	139.804	14	1179	74	AB843861	https://www.ncbi.nlm.nih.gov/nuccore/AB843861	Kono,H. et al. 2014	DNA Research 21 (3) 315–326		QDK	QVK	QDK	ANQ	AVQ	QDK	ANQ	ESK	AVQ	QNK	AVQ	QNK	QDQ				mus30
molossinus	Japan	Teine, Sapporo		MG296	43.1104	141.22	14	1179	74	AB843860	https://www.ncbi.nlm.nih.gov/nuccore/AB843860	Kono,H. et al. 2014	DNA Research 21 (3) 315–326		QDK	QVK	QDK	ANQ	AVQ	QDK	ANQ	ESK	AVQ	QNK	AVQ	QNK	QDQ				mus30
molossinus	Japan	Morioka		MG270	39.702	141.154	14	1179	74	AB843859	https://www.ncbi.nlm.nih.gov/nuccore/AB843859	Kono,H. et al. 2014	DNA Research 21 (3) 315–326		QDK	QVK	QDK	ANQ	AVQ	QDK	ANQ	ESK	AVQ	QNK	AVQ	QNK	QDQ				mus30
molossinus	Japan	Niigata		MG201	37.9161	139.036	14	1179	74	AB843858	https://www.ncbi.nlm.nih.gov/nuccore/AB843858	Kono,H. et al. 2014	DNA Research 21 (3) 315–326		QDK	QVK	QDK	ANQ	AVQ	QDK	ANQ	ESK	AVQ	QNK	AVQ	QNK	QDQ				mus30
musculus	Poland	Bialowieza	MPB	17746, SX9006	52.7007	23.8677	14	1191, 1149	75	KF462489, OQ054448	https://www.ncbi.nlm.nih.gov/nuccore/KF462489	Buard,J. et al. 2014	PLoS One 9: e85021		QDK	QVK	QDK	ANQ	AVQ	QDK	ANQ	ESQ	ANQ	QVK	AVQ	QNK	QDQ				mus8	Piálek,J. et al. 2025	Scientific Reports 15(1): 12060	https://www.ncbi.nlm.nih.gov/nuccore/OQ054448
musculus	Poland	Bialowieza		MG5130	52.7007	23.8677	14	1179	Ma17	AB843962	https://www.ncbi.nlm.nih.gov/nuccore/AB843962	Kono,H. et al. 2014	DNA Research 21 (3) 315–326		QDK	QVK	QDK	ANQ	AVQ	QDK	ANQ	ESQ	ANQ	QVK	AVQ	QNK	QDQ				mus8
musculus	Iran	Birdjand	BID	SY9889	32.8662	59.2226	13	1065		OQ054436	https://www.ncbi.nlm.nih.gov/nuccore/OQ054436	Piálek,J. et al. 2025	Scientific Reports 15(1): 12060		QDK	QVK	QDK	ANQ	AVQ	QDK	ANQ	ESQ	QNK	ANQ	QNK	QDQ					mus9
musculus	Iran	Khakhk	KAK	TA967	34.147	58.6524	13	1065		OQ054439	https://www.ncbi.nlm.nih.gov/nuccore/OQ054439	Piálek,J. et al. 2025	Scientific Reports 15(1): 12060		QDK	QVK	QDK	ANQ	AVQ	QDK	ANQ	ESQ	QNK	ANQ	QNK	QDQ					mus9
musculus	Pakistan	Rawalpindi	MPR	SY3577	33.5984	73.0441	13	1065		OQ054450	https://www.ncbi.nlm.nih.gov/nuccore/OQ054450	Piálek,J. et al. 2025	Scientific Reports 15(1): 12060		QDK	QVK	QDK	ANQ	AVQ	QDK	ANQ	ESQ	QNK	ANQ	QNK	QDQ					mus9
musculus	Iran	Teheran	TEH	SY3621	35.6892	51.389	13	1065		OQ054463	https://www.ncbi.nlm.nih.gov/nuccore/OQ054463	Piálek,J. et al. 2025	Scientific Reports 15(1): 12060		QDK	QVK	QDK	ANQ	AVQ	QDK	ANQ	ESQ	QNK	ANQ	QNK	QDQ					mus9
musculus	Uzbekistan	Tashkent		MG3090	41.2995	69.2401	13	1095	Ma1	AB843975	https://www.ncbi.nlm.nih.gov/nuccore/AB843975	Kono,H. et al. 2014	DNA Research 21 (3) 315–326		QDK	QVK	QDK	ANQ	AVQ	QDK	ANQ	ESQ	QNK	ANQ	QNK	QDQ					mus9
musculus	China	Tongliao		MG810	43.6529	122.243	13	1095	Ma3	AB843983	https://www.ncbi.nlm.nih.gov/nuccore/AB843983	Kono,H. et al. 2014	DNA Research 21 (3) 315–326		QDK	QVK	QDK	ANQ	AVQ	QDK	ANQ	ESQ	QNK	AVQ	QNK	QDQ					mus13
musculus	Kazakhstan	Balkhash Lake		MG3104	46.1874	73.9874	13	1095	Ma2	AB843977	https://www.ncbi.nlm.nih.gov/nuccore/AB843977	Kono,H. et al. 2014	DNA Research 21 (3) 315–326		QDK	QVK	QDK	ANQ	AVQ	QDK	ANQ	ESQ	QNK	QVQ	QNK	QDQ					mus14
musculus	China	Turpan		MG867	42.9513	89.1898	13	1095	Ma2	AB843964	https://www.ncbi.nlm.nih.gov/nuccore/AB843964	Kono,H. et al. 2014	DNA Research 21 (3) 315–326		QDK	QVK	QDK	ANQ	AVQ	QDK	ANQ	ESQ	QNK	QVQ	QNK	QDQ					mus14
musculus	China	Lhasa		MG716	29.6525	91.1721	13	1095	Ma2	AB843955	https://www.ncbi.nlm.nih.gov/nuccore/AB843955	Kono,H. et al. 2014	DNA Research 21 (3) 315–326		QDK	QVK	QDK	ANQ	AVQ	QDK	ANQ	ESQ	QNK	QVQ	QNK	QDQ					mus14
musculus	China	Kashgar		MG868	39.4677	75.9938	13	1095	Ma2	AB843954	https://www.ncbi.nlm.nih.gov/nuccore/AB843954	Kono,H. et al. 2014	DNA Research 21 (3) 315–326		QDK	QVK	QDK	ANQ	AVQ	QDK	ANQ	ESQ	QNK	QVQ	QNK	QDQ					mus14
musculus	China	Beijing		MG80	39.9042	116.407	13	1095	Ma2	AB843951	https://www.ncbi.nlm.nih.gov/nuccore/AB843951	Kono,H. et al. 2014	DNA Research 21 (3) 315–326		QDK	QVK	QDK	ANQ	AVQ	QDK	ANQ	ESQ	QNK	QVQ	QNK	QDQ					mus14
musculus	Georgia	Vashlavan		10577	41.6157	44.7412	11	939	71	KF462485	https://www.ncbi.nlm.nih.gov/nuccore/KF462485	Buard,J. et al. 2014	PLoS One 9: e85021		QDK	QVK	QDK	ANQ	ESK	QVK	QNK	AVQ	QNK	QDQ							mus15
domesticus	Czechia	Buškovice	AN.H2	SX7713	50.1814	11.7625	12	981		OQ054401	https://www.ncbi.nlm.nih.gov/nuccore/OQ054401	Piálek,J. et al. 2025	Scientific Reports 15(1): 12060		QDK	QVQ	AVQ	QDK	ANQ	ESK	ANQ	QVK	AVQ	QNK	QDQ						mus5
musculus	Czechia	Buškovice	BULS	SZ2736	50.2222	13.3763	12	1011, 981	msc5	MT252950, OQ054437	https://www.ncbi.nlm.nih.gov/nuccore/MT252950	Mukaj,A. et al. 2020	Molecular Biology and Evolution, 37(12): 3423–3438		QDK	QVQ	AVQ	QDK	ANQ	ESK	ANQ	QVK	AVQ	QNK	QDQ						mus5	Piálek,J. et al. 2025	Scientific Reports 15(1): 12060	https://www.ncbi.nlm.nih.gov/nuccore/OQ054437
musculus	Czechia	Buškovice	BUSNA	SZ1972	50.228	13.3703	12	1011, 981	msc5	MT252951, OQ054438	https://www.ncbi.nlm.nih.gov/nuccore/MT252951	Mukaj,A. et al. 2020	Molecular Biology and Evolution, 37(12): 3423–3438		QDK	QVQ	AVQ	QDK	ANQ	ESK	ANQ	QVK	AVQ	QNK	QDQ						mus5	Piálek,J. et al. 2025	Scientific Reports 15(1): 12060	https://www.ncbi.nlm.nih.gov/nuccore/OQ054438
musculus	Czechia	Zitec	MCZ	SZ2001	49	14.916	12	981		OQ054444	https://www.ncbi.nlm.nih.gov/nuccore/OQ054444	Piálek,J. et al. 2025	Scientific Reports 15(1): 12060		QDK	QVQ	AVQ	QDK	ANQ	ESK	ANQ	QVK	AVQ	QNK	QDQ						mus5
musculus	Czechia	Studenec 32	STUF	SZ2156	49.1998	16.0642	12	1011, 981	msc5	MT252952, OQ054458	https://www.ncbi.nlm.nih.gov/nuccore/MT252952	Mukaj,A. et al. 2020	Molecular Biology and Evolution, 37(12): 3423–3438		QDK	QVQ	AVQ	QDK	ANQ	ESK	ANQ	QVK	AVQ	QNK	QDQ						mus5	Piálek,J. et al. 2025	Scientific Reports 15(1): 12060	https://www.ncbi.nlm.nih.gov/nuccore/OQ054458
macedonicus	NA	NA	NA				12	1098	62	FJ899854	https://www.ncbi.nlm.nih.gov/nuccore/FJ899854	Oliver,P.L. et al. 2009	PLOS Genetics 5(12): e1000753		QDK	VDK	QNQ	QDK	VHQ	QDK	AHK	QNQ	ANK	QHQ	QDQ						mac9
cervicolor	Thailand	Chon-Buri		18115	13.3611	100.985	8	687	26	KF462423	https://www.ncbi.nlm.nih.gov/nuccore/KF462423	Buard,J. et al. 2014	PLoS One 9: e85021		QDK	VSK	QDQ	VNQ	QNK	VSQ	QDQ										cer1
musculus	Iran	Shirvan		16695	37.4092	57.9276	10	855	35	KF462487	https://www.ncbi.nlm.nih.gov/nuccore/KF462487	Buard,J. et al. 2014	PLoS One 9: e85021		QDK	VVQ	ANQ	QDK	QDK	QDK	ADK	QNK	QDQ								mus31
musculus	Iran	Shirvan		16698	37.4092	57.9276	10	855	34	KF462488	https://www.ncbi.nlm.nih.gov/nuccore/KF462488	Buard,J. et al. 2014	PLoS One 9: e85021		QDK	VVQ	ANQ	QDK	QDK	QDK	ANK	QNK	QDQ								mus32
musculus	Ukraine	Donetsk		MG3065	48.0159	37.8028	10	843	34	AB843979	https://www.ncbi.nlm.nih.gov/nuccore/AB843979	Kono,H. et al. 2014	DNA Research 21 (3) 315–326		QDK	VVQ	ANQ	QDK	QDK	QDK	ANK	QNK	QDQ								mus32
castaneus	China	Guangzhou		MG503	23.1291	113.264	13	1095	Cb4	AB843917	https://www.ncbi.nlm.nih.gov/nuccore/AB843917	Kono,H. et al. 2014	DNA Research 21 (3) 315–326		QDK	VVQ	QDK	ANQ	QDK	ANK	ANQ	ENK	QDK	ANQ	HNK	QDQ					cas18
castaneus	Bangladesh	Dhaka		HI366	23.8103	90.4125	14	1179	Cb2	AB843928	https://www.ncbi.nlm.nih.gov/nuccore/AB843928	Kono,H. et al. 2014	DNA Research 21 (3) 315–326		QDK	VVQ	QDK	ANQ	QDK	QDK	ANK	ANQ	ENK	QDK	ANK	HNK	QDQ				cas19
castaneus	China	Sanya		MG2111	18.2528	109.512	14	1179	Cb2	AB843924	https://www.ncbi.nlm.nih.gov/nuccore/AB843924	Kono,H. et al. 2014	DNA Research 21 (3) 315–326		QDK	VVQ	QDK	ANQ	QDK	QDK	ANK	ANQ	ENK	QDK	ANK	HNK	QDQ				cas19
castaneus	Philippines	Quezon City		MG421	14.676	121.044	14	1179	Cb2	AB843911	https://www.ncbi.nlm.nih.gov/nuccore/AB843911	Kono,H. et al. 2014	DNA Research 21 (3) 315–326		QDK	VVQ	QDK	ANQ	QDK	QDK	ANK	ANQ	ENK	QDK	ANK	HNK	QDQ				cas19
castaneus	Indonesia	Ujung Pandang		HI153	-0.03411	109.297	14	1179	Cb2	AB843926	https://www.ncbi.nlm.nih.gov/nuccore/AB843926	Kono,H. et al. 2014	DNA Research 21 (3) 315–326		QDK	VVQ	QDK	ANQ	QDK	QDK	ANK	ANQ	ENK	QDK	ANK	HNK	QDQ				cas19
musculus	China	Chonhquin		MG2127	29.4316	106.912	14	1179	Cb2	AB843981	https://www.ncbi.nlm.nih.gov/nuccore/AB843981	Kono,H. et al. 2014	DNA Research 21 (3) 315–326		QDK	VVQ	QDK	ANQ	QDK	QDK	ANK	ANQ	ENK	QDK	ANK	HNK	QDQ				cas19
castaneus	India	Leh		HI159	31.5797	77.1672	13	1095	Cb3	AB843947	https://www.ncbi.nlm.nih.gov/nuccore/AB843947	Kono,H. et al. 2014	DNA Research 21 (3) 315–326		QDK	VVQ	QDK	ANQ	QDK	QDK	ANK	ANQ	ENK	QDK	ANK	QNK					cas21
castaneus	Thailand	Pathumthani		17748	14.0208	100.525	14	1191	33	KF462421	https://www.ncbi.nlm.nih.gov/nuccore/KF462421	Buard,J. et al. 2014	PLoS One 9: e85021		QDK	VVQ	QDK	ANQ	QDK	QDK	ANK	ANQ	ENK	QDK	ANQ	HNK	QDQ				cas22
castaneus	Pakistan	Sahiwal		HI260	30.6682	73.1114	14	1179	33	AB843949	https://www.ncbi.nlm.nih.gov/nuccore/AB843949	Kono,H. et al. 2014	DNA Research 21 (3) 315–326		QDK	VVQ	QDK	ANQ	QDK	QDK	ANK	ANQ	ENK	QDK	ANQ	HNK	QDQ				cas22
castaneus	India	Hyderabad		HI327	17.385	78.4867	13	1095	Cb1	AB843932	https://www.ncbi.nlm.nih.gov/nuccore/AB843932	Kono,H. et al. 2014	DNA Research 21 (3) 315–326		QDK	VVQ	QDK	ANQ	QDK	QDK	ANQ	ENK	QDK	ANK	HNK	QDQ					cas23
castaneus	India	Delhi		HI185	28.6863	77.2218	13	1095	Cb1	AB843931	https://www.ncbi.nlm.nih.gov/nuccore/AB843931	Kono,H. et al. 2014	DNA Research 21 (3) 315–326		QDK	VVQ	QDK	ANQ	QDK	QDK	ANQ	ENK	QDK	ANK	HNK	QDQ					cas23
musculus	Russia	Magadan		MG3069	59.5612	150.83	13	1095	Cb1	AB843961	https://www.ncbi.nlm.nih.gov/nuccore/AB843961	Kono,H. et al. 2014	DNA Research 21 (3) 315–326		QDK	VVQ	QDK	ANQ	QDK	QDK	ANQ	ENK	QDK	ANK	HNK	QDQ					cas23
musculus	Uzbekistan	Samarkand		MG3088	39.627	66.975	13	1095	Cb6	AB843971	https://www.ncbi.nlm.nih.gov/nuccore/AB843971	Kono,H. et al. 2014	DNA Research 21 (3) 315–326		QDK	VVQ	QDK	QDK	ANK	ANQ	ENK	QDK	ANK	QNK	QNK	QDQ					mus33
domesticus	France	Montpellier	BFM/2Ms	MG305	43.6108	3.87672	11	927	Dc1	AB843872	https://www.ncbi.nlm.nih.gov/nuccore/AB843872	Kono,H. et al. 2014	DNA Research 21 (3) 315–326		QDQ	ANQ	ASK	VVQ	ESK	VVQ	QDK	QNQ	ANQ	QDQ							dom31
domesticus	Iran	Bandar-Abbas		19067	27.1832	56.2666	10	855	1	KF462403	https://www.ncbi.nlm.nih.gov/nuccore/KF462403	Buard,J. et al. 2014	PLoS One 9: e85021		QDQ	ASK	VVQ	ESK	VVQ	QDK	QNQ	ANQ	QDQ								dom32
domesticus	Portugal	Porto Santo Is.					11	843	11X	MK848117	https://www.ncbi.nlm.nih.gov/nuccore/MK848117	Vara,C. et al. 2019	Molecular Biology and Evolution 36(8): 1686–1700		QDQ	EDQ	EDK	EDQ	EDQ	ADQ	EDQ	EDQ	QDQ	QDQ							dom27
musculus	Kazakhstan	Almaty	KH	KH50054697	43.3112	76.927	14	1179	msc7	OQ055182	https://www.ncbi.nlm.nih.gov/nuccore/OQ055183	AbuAlia,K.F.N. et al. 2024	Genetics 226(3): iyae004		QDQ	QDK	ASK	VVQ	VNQ	VNQ	QDK	ASK	QNQ	VSK	VVQ	QDK	QNR				mus39
musculus	China	Beijing		MG80	39.9042	116.407	15	1263	Ma14	AB843952	https://www.ncbi.nlm.nih.gov/nuccore/AB843952	Kono,H. et al. 2014	DNA Research 21 (3) 315–326		QDQ	QDK	QVQ	QDK	ANQ	AVQ	QDK	ANQ	ESK	ANK	QNK	AVQ	QNK	QDQ			mus12
domesticus	Spain	Santa Perpètua de Mogoda		St11	41.5353	2.18215	10	759	10B	MK848088	https://www.ncbi.nlm.nih.gov/nuccore/MK848088	Vara,C. et al. 2019	Molecular Biology and Evolution 36(8): 1686–1700		QDQ	VNQ	ASK	VVQ	ESK	QDK	QNQ	ANQ	QDQ								dom25	Capilla, L. et al. 2014	Proceedings of the Royal Society B-Biological Sciences 281(1786): 20140297
domesticus	Israel	Keshet		17734	41.0566	-74.0685	11	939	3	KF462447	https://www.ncbi.nlm.nih.gov/nuccore/KF462447	Buard,J. et al. 2014	PLoS One 9: e85021		QDQ	VNQ	ASK	VVQ	ESK	VVQ	QDK	QNK	ANQ	QDQ							dom26
domesticus	Portugal	Porto Santo Is.					11	843	3	MK848115	https://www.ncbi.nlm.nih.gov/nuccore/MK848115	Vara,C. et al. 2019	Molecular Biology and Evolution 36(8): 1686–1700		QDQ	VNQ	ASK	VVQ	ESK	VVQ	QDK	QNK	ANQ	QDQ							dom26
castaneus	Kenya	Nairobi	CKN	SY3506	-1.29207	36.8219	11	897	2	OQ054374	https://www.ncbi.nlm.nih.gov/nuccore/OQ054374	Piálek,J. et al. 2025	Scientific Reports 15(1): 12060		QDQ	VNQ	ASK	VVQ	ESK	VVQ	QDK	QNQ	ANQ	QDQ							dom23
domesticus	Cyprus	Akrotiri	DCA2	SZ6705	34.5832	32.9696	11	897	2	OQ054390	https://www.ncbi.nlm.nih.gov/nuccore/OQ054390	Piálek,J. et al. 2025	Scientific Reports 15(1): 12060		QDQ	VNQ	ASK	VVQ	ESK	VVQ	QDK	QNQ	ANQ	QDQ							dom23
domesticus	Cyprus	Paphos	DCP	SZ8129	34.772	32.4297	11	897	2	OQ054391	https://www.ncbi.nlm.nih.gov/nuccore/OQ054391	Piálek,J. et al. 2025	Scientific Reports 15(1): 12060		QDQ	VNQ	ASK	VVQ	ESK	VVQ	QDK	QNQ	ANQ	QDQ							dom23
domesticus	Bulgaria	Rosen	DROS	SZ7708	42.38	27.5703	11	897	2	OQ054400	https://www.ncbi.nlm.nih.gov/nuccore/OQ054400	Piálek,J. et al. 2025	Scientific Reports 15(1): 12060		QDQ	VNQ	ASK	VVQ	ESK	VVQ	QDK	QNQ	ANQ	QDQ							dom23
domesticus	Canada	Pigion	PGN2/Ms		35.7933	-83.5565	11	2493	2	AB844112	https://www.ncbi.nlm.nih.gov/nuccore/AB844112.1	Kono,H. et al. 2014	DNA Research 21 (3) 315–326		QDQ	VNQ	ASK	VVQ	ESK	VVQ	QDK	QNQ	ANQ	QDQ							dom23
domesticus	Canada	Pigion	PGN2/Ms		35.7933	-83.5565	11	927	2	AB843909	https://www.ncbi.nlm.nih.gov/nuccore/AB843909.1	Kono,H. et al. 2014	DNA Research 21 (3) 315–326		QDQ	VNQ	ASK	VVQ	ESK	VVQ	QDK	QNQ	ANQ	QDQ							dom23
domesticus	Bulgaria	Pomorie		18223	42.568	27.615	11	1023	2	KF462430	https://www.ncbi.nlm.nih.gov/nuccore/KF462430	Buard,J. et al. 2014	PLoS One 9: e85021		QDQ	VNQ	ASK	VVQ	ESK	VVQ	QDK	QNQ	ANQ	QDQ							dom23
domesticus	France	Montpeyroux		18165	43.6954	3.50646	11	939	2	KF462437	https://www.ncbi.nlm.nih.gov/nuccore/KF462437	Buard,J. et al. 2014	PLoS One 9: e85021		QDQ	VNQ	ASK	VVQ	ESK	VVQ	QDK	QNQ	ANQ	QDQ							dom23
domesticus	Israel	Afula		18225	32.6105	35.2879	11	939	4	KF462445	https://www.ncbi.nlm.nih.gov/nuccore/KF462445	Buard,J. et al. 2014	PLoS One 9: e85021		QDQ	VNQ	ASK	VVQ	ESK	VVQ	QDK	QNQ	ANQ	QDQ							dom23
domesticus	Australia	Burra		HS4415	-33.68	138.936	11	927	2	AB843893	https://www.ncbi.nlm.nih.gov/nuccore/AB843893.1	Kono,H. et al. 2014	DNA Research 21 (3) 315–326		QDQ	VNQ	ASK	VVQ	ESK	VVQ	QDK	QNQ	ANQ	QDQ							dom23
domesticus	Israel	Afula		MG375	32.6105	35.2879	11	927	2	AB843880	https://www.ncbi.nlm.nih.gov/nuccore/AB843880.1	Kono,H. et al. 2014	DNA Research 21 (3) 315–326		QDQ	VNQ	ASK	VVQ	ESK	VVQ	QDK	QNQ	ANQ	QDQ							dom23
domesticus	Senegal	Dakar		MG392	14.7167	-17.4677	11	927	2	AB843876	https://www.ncbi.nlm.nih.gov/nuccore/AB843876.1	Kono,H. et al. 2014	DNA Research 21 (3) 315–326		QDQ	VNQ	ASK	VVQ	ESK	VVQ	QDK	QNQ	ANQ	QDQ							dom23
musculus	China	Chonhquin		MG2127	29.4316	106.912	11	927	2	AB843982	https://www.ncbi.nlm.nih.gov/nuccore/AB843982.1	Kono,H. et al. 2014	DNA Research 21 (3) 315–326		QDQ	VNQ	ASK	VVQ	ESK	VVQ	QDK	QNQ	ANQ	QDQ							dom23
domesticus	USA	Saratoga Springs, NY	SARA/NachJ		43.0833	-73.7849	12					Dumont, B. et al. 2024	PLoS Genetics 20(4): e1011228		QDQ	VNQ	ASK	VVQ	ESK	VVQ	QDK	QNQ	ANQ	QNK	QDQ						dom121
domesticus	USA	Tucson, AZ	TUCB/NachJ		32.2539	-110.974	12					Dumont, B. et al. 2024	PLoS Genetics 20(4): e1011228		QDQ	VNQ	ASK	VVQ	ESK	VVQ	QDK	QNQ	ANQ	QNK	QDQ						dom121
macedonicus	Israel			HS537	31.0461	34.8516	9	759	mac-2	AB844013	https://www.ncbi.nlm.nih.gov/nuccore/AB844013.1	Kono,H. et al. 2014	DNA Research 21 (3) 315–326		QHE	QNK	QNQ	QHQ	QHK	VHQ	QNQ	QDQ									mac4
macedonicus spretoides	Israel	Carmel		16750	31.4328	35.1823	11	939	36	KF462472	https://www.ncbi.nlm.nih.gov/nuccore/KF462472	Buard,J. et al. 2014	PLoS One 9: e85021		QHK	QHQ	ADK	VHQ	VHQ	ADK	QNQ	ANK	QDQ	QDQ							mac5
macedonicus	Bulgaria	Bania		7411	41.8804	23.5222	9	771	66	KF462467	https://www.ncbi.nlm.nih.gov/nuccore/KF462467	Buard,J. et al. 2014	PLoS One 9: e85021		QHK	QNQ	QDK	AHK	QNQ	ANK	QHQ	QDQ									mac6
macedonicus	Israel			HS537	31.0461	34.8516	9	759	mac-1	AB844012	https://www.ncbi.nlm.nih.gov/nuccore/AB844012.1	Kono,H. et al. 2014	DNA Research 21 (3) 315–326		QHK	QNQ	QNQ	QNQ	QHK	VHQ	QNQ	QDQ									mac7
macedonicus	Bulgaria	Rosen	macRO	SX6367	27.5703	42.38	11	897		OQ054433	https://www.ncbi.nlm.nih.gov/nuccore/OQ054433	Piálek,J. et al. 2025	Scientific Reports 15(1): 12060		QHK	QNQ	VHQ	QDK	AHK	QHQ	QNQ	ANK	QHQ	QDQ							mac2
macedonicus	Bulgaria	Sokolovo	macSO	SX7033	43.465	28.1069	10	813		OQ054434	https://www.ncbi.nlm.nih.gov/nuccore/OQ054434	Piálek,J. et al. 2025	Scientific Reports 15(1): 12060		QHK	QNQ	VHQ	QDK	AHK	QNQ	ANK	QHQ	QDQ								mac1
macedonicus	Bulgaria	Slanchev Bryag		17666U	42.6952	27.7104	10	855	67	KF462471	https://www.ncbi.nlm.nih.gov/nuccore/KF462471	Buard,J. et al. 2014	PLoS One 9: e85021		QHK	QNQ	VHQ	QDK	AHK	QNQ	ANK	QHQ	QDQ								mac1
macedonicus	Bulgaria	Jitarovo		18216	41.5636	25.2785	10	855	67	KF462469	https://www.ncbi.nlm.nih.gov/nuccore/KF462469	Buard,J. et al. 2014	PLoS One 9: e85021		QHK	QNQ	VHQ	QDK	AHK	QNQ	ANK	QHQ	QDQ								mac1
macedonicus	Bulgaria	Bania		7411	41.8804	23.5222	10	855	68	KF462468	https://www.ncbi.nlm.nih.gov/nuccore/KF462468	Buard,J. et al. 2014	PLoS One 9: e85021		QHK	QNQ	VHQ	QDK	AHK	QNQ	ANK	RHQ	QDQ								mac8
domesticus	Spain	Barcelona	DEB2	SX5614	41.3851	2.1734	11	897		OQ054394	https://www.ncbi.nlm.nih.gov/nuccore/OQ054394	Piálek,J. et al. 2025	Scientific Reports 15(1): 12060		QHQ	ANQ	QDK	QDK	AVQ	QHQ	QDK	ANQ	QNK	QDQ							dom20
domesticus	Morocco	Azemmour	DMZ	TA1762	33.2867	-8.34718	11	897		OQ054398	https://www.ncbi.nlm.nih.gov/nuccore/OQ054398	Piálek,J. et al. 2025	Scientific Reports 15(1): 12060		QHQ	ANQ	QDK	QDK	AVQ	QHQ	QDK	ANQ	QNK	QDQ							dom20
domesticus	Spain	Barcelona					11	939	80	MF161392	https://www.ncbi.nlm.nih.gov/nuccore/MF161392.1	Dunoyer de Segonzac,D. et al. 2017	Submitted to GenBank		QHQ	ANQ	QDK	QDK	AVQ	QHQ	QDK	ANQ	QNK	QDQ							dom20
domesticus	Portugal	Madeira Is.					13	1011	13G	MK848137	https://www.ncbi.nlm.nih.gov/nuccore/MK848137.1	Vara,C. et al. 2019	Molecular Biology and Evolution 36(8): 1686–1700		QHQ	AVQ	QHQ	QDQ	QDK	QHQ	QHQ	QVK	QHQ	ANQ	QHK	QDQ					dom33
domesticus	Portugal	Madeira Is.					13	1011	13G	MK848136	https://www.ncbi.nlm.nih.gov/nuccore/MK848136.1	Vara,C. et al. 2019	Molecular Biology and Evolution 36(8): 1686–1700		QHQ	AVQ	QHQ	QDQ	QDK	QHQ	QHQ	QVK	QHQ	ANQ	QHK	QDQ					dom33
domesticus	Portugal	Madeira Is.					10	759	10H	MK848094	https://www.ncbi.nlm.nih.gov/nuccore/MK848094.1	Vara,C. et al. 2019	Molecular Biology and Evolution 36(8): 1686–1700		QHQ	QDK	QDK	ADQ	QDQ	QDK	ANQ	QNK	QDQ								dom34
domesticus	Portugal	Madeira Is.					10	759	10F	MK848092	https://www.ncbi.nlm.nih.gov/nuccore/MK848092.1	Vara,C. et al. 2019	Molecular Biology and Evolution 36(8): 1686–1700		QHQ	QDK	QDK	ADQ	QHQ	QDK	ANQ	QHQ	QDQ								dom35
domesticus	Portugal	Madeira Is.					10	759	10E	MK848091	https://www.ncbi.nlm.nih.gov/nuccore/MK848091.1	Vara,C. et al. 2019	Molecular Biology and Evolution 36(8): 1686–1700		QHQ	QDK	QDK	ADQ	QHQ	QDK	ANQ	QNK	QDQ								dom36
domesticus	Portugal	Madeira Is.					10	759	10G	MK848093	https://www.ncbi.nlm.nih.gov/nuccore/MK848093.1	Vara,C. et al. 2019	Molecular Biology and Evolution 36(8): 1686–1700		QHQ	QDK	QDK	ADQ	QHQ	QDK	ENQ	QNK	QDQ								dom37
domesticus	Portugal	Madeira Is.					11	843	11H	MK848101	https://www.ncbi.nlm.nih.gov/nuccore/MK848101.1	Vara,C. et al. 2019	Molecular Biology and Evolution 36(8): 1686–1700		QHQ	QDK	QDK	ADQ	QHQ	QHQ	QDK	QNQ	QNK	QDQ							dom38
domesticus	Spain	Barcelona	DEB1	TA7176	41.3851	2.1734	12	981		OQ054393	https://www.ncbi.nlm.nih.gov/nuccore/OQ054393	Piálek,J. et al. 2025	Scientific Reports 15(1): 12060		QHQ	QDK	QDK	ANQ	AVQ	ANQ	QDK	ANK	VVQ	QNK	QDQ						dom21
domesticus	Spain	Barcelona					12	1023	81	MF161393	https://www.ncbi.nlm.nih.gov/nuccore/MF161393.1	Dunoyer de Segonzac,D. et al. 2017	Submitted to GenBank		QHQ	QDK	QDK	ANQ	AVQ	ANQ	QDK	ASK	VVQ	QNK	QDQ						dom39
domesticus	Spain	Calafell			41.1938	1.56646	12	927	12E	MK848121	https://www.ncbi.nlm.nih.gov/nuccore/MK848121.1	Vara,C. et al. 2019	Molecular Biology and Evolution 36(8): 1686–1700		QHQ	QDK	QDK	AVQ	QHQ	AVQ	QHQ	QDK	ANQ	QNK	QDQ						dom40
castaneus	Indonesia	Bandung		MG456	-6.91746	107.619	10	843	Ce3	AB843912	https://www.ncbi.nlm.nih.gov/nuccore/AB843912.1	Kono,H. et al. 2014	DNA Research 21 (3) 315–326		QHQ	QDK	QDK	AVQ	QHQ	QDK	ANQ	QNK	QDQ								dom41
domesticus	Spain	Ametlla de Segarra		Rb8	41.5755	1.24008	10		10A			Capilla,L. et al. 2014	Proceedings of the Royal Society B-Biological Sciences 281(1786): 20140297		QHQ	QDK	QDK	AVQ	QHQ	QDK	ANQ	QNK	QDQ								dom41
domesticus	Spain	Badalona			41.447	2.24496	10	759	10A	MK848087	https://www.ncbi.nlm.nih.gov/nuccore/MK848087.1	Vara,C. et al. 2019	Molecular Biology and Evolution 36(8): 1686–1700		QHQ	QDK	QDK	AVQ	QHQ	QDK	ANQ	QNK	QDQ								dom41
domesticus	Spain	Barcelona	DEB	17658	41.3851	2.1734	10	855	48	KF462454	https://www.ncbi.nlm.nih.gov/nuccore/KF462454	Buard,J. et al. 2014	PLoS One 9: e85021		QHQ	QDK	QDK	AVQ	QHQ	QDK	ANQ	QNK	QDQ								dom41
domesticus	Spain	Calafell			41.1938	1.56646	10	759	10A	MK848087	https://www.ncbi.nlm.nih.gov/nuccore/MK848087.1	Vara,C. et al. 2019	Molecular Biology and Evolution 36(8): 1686–1700		QHQ	QDK	QDK	AVQ	QHQ	QDK	ANQ	QNK	QDQ								dom41
domesticus	Spain	Castellar del Vallès		CTR01	41.6165	2.08956	10		10A			Marín-García,C. et al. 2024	Molecular Biology and Evolution 41(4): msae063		QHQ	QDK	QDK	AVQ	QHQ	QDK	ANQ	QNK	QDQ								dom41
domesticus	Spain	Castellar del Vallès		CTR02	41.6165	2.08956	10		10A			Marín-García,C. et al. 2024	Molecular Biology and Evolution 41(4): msae063		QHQ	QDK	QDK	AVQ	QHQ	QDK	ANQ	QNK	QDQ								dom41
domesticus	Spain	Castellar del Vallès		CTR03	41.6165	2.08956	10		10A			Marín-García,C. et al. 2024	Molecular Biology and Evolution 41(4): msae063		QHQ	QDK	QDK	AVQ	QHQ	QDK	ANQ	QNK	QDQ								dom41
domesticus	Spain	Castellar del Vallès		CTR04	41.6165	2.08956	10		10A			Marín-García,C. et al. 2024	Molecular Biology and Evolution 41(4): msae063		QHQ	QDK	QDK	AVQ	QHQ	QDK	ANQ	QNK	QDQ								dom41
domesticus	Spain	Castellar del Vallès		CTR05	41.6165	2.08956	10		10A			Marín-García,C. et al. 2024	Molecular Biology and Evolution 41(4): msae063		QHQ	QDK	QDK	AVQ	QHQ	QDK	ANQ	QNK	QDQ								dom41
domesticus	Spain	Castellar del Vallès		CTR06	41.6165	2.08956	10		10A			Marín-García,C. et al. 2024	Molecular Biology and Evolution 41(4): msae063		QHQ	QDK	QDK	AVQ	QHQ	QDK	ANQ	QNK	QDQ								dom41
domesticus	Spain	Castellar del Vallès		CTR07	41.6165	2.08956	10		10A			Marín-García,C. et al. 2024	Molecular Biology and Evolution 41(4): msae063		QHQ	QDK	QDK	AVQ	QHQ	QDK	ANQ	QNK	QDQ								dom41
domesticus	Spain	Castellar del Vallès		CTR08	41.6165	2.08956	10		10A			Marín-García,C. et al. 2024	Molecular Biology and Evolution 41(4): msae063		QHQ	QDK	QDK	AVQ	QHQ	QDK	ANQ	QNK	QDQ								dom41
domesticus	Spain	Castellar del Vallès		CTR09	41.6165	2.08956	10		10A			Marín-García,C. et al. 2024	Molecular Biology and Evolution 41(4): msae063		QHQ	QDK	QDK	AVQ	QHQ	QDK	ANQ	QNK	QDQ								dom41
domesticus	Spain	Castellar del Vallès		CTR10	41.6165	2.08956	10		10A			Marín-García,C. et al. 2024	Molecular Biology and Evolution 41(4): msae063		QHQ	QDK	QDK	AVQ	QHQ	QDK	ANQ	QNK	QDQ								dom41
domesticus	Spain	Castellar del Vallès		CTR11	41.6165	2.08956	10		10A			Marín-García,C. et al. 2024	Molecular Biology and Evolution 41(4): msae063		QHQ	QDK	QDK	AVQ	QHQ	QDK	ANQ	QNK	QDQ								dom41
domesticus	Spain	Castellar del Vallès		CTR12	41.6165	2.08956	10		10A			Marín-García,C. et al. 2024	Molecular Biology and Evolution 41(4): msae063		QHQ	QDK	QDK	AVQ	QHQ	QDK	ANQ	QNK	QDQ								dom41
domesticus	Spain	Castellar del Vallès		CTR13	41.6165	2.08956	10		10A			Marín-García,C. et al. 2024	Molecular Biology and Evolution 41(4): msae063		QHQ	QDK	QDK	AVQ	QHQ	QDK	ANQ	QNK	QDQ								dom41
domesticus	Spain	Castellar del Vallès		CTR14	41.6165	2.08956	10		10A			Marín-García,C. et al. 2024	Molecular Biology and Evolution 41(4): msae063		QHQ	QDK	QDK	AVQ	QHQ	QDK	ANQ	QNK	QDQ								dom41
domesticus	Spain	Castellar del Vallès		CTR15	41.6165	2.08956	10		10A			Marín-García,C. et al. 2024	Molecular Biology and Evolution 41(4): msae063		QHQ	QDK	QDK	AVQ	QHQ	QDK	ANQ	QNK	QDQ								dom41
domesticus	Spain	Castellar del Vallès		CTR16	41.6165	2.08956	10		10A			Marín-García,C. et al. 2024	Molecular Biology and Evolution 41(4): msae063		QHQ	QDK	QDK	AVQ	QHQ	QDK	ANQ	QNK	QDQ								dom41
domesticus	Spain	Castellar del Vallès		CTR17	41.6165	2.08956	10		10A			Marín-García,C. et al. 2024	Molecular Biology and Evolution 41(4): msae063		QHQ	QDK	QDK	AVQ	QHQ	QDK	ANQ	QNK	QDQ								dom41
domesticus	Spain	Castellar del Vallès		CTR18	41.6165	2.08956	10		10A			Marín-García,C. et al. 2024	Molecular Biology and Evolution 41(4): msae063		QHQ	QDK	QDK	AVQ	QHQ	QDK	ANQ	QNK	QDQ								dom41
domesticus	Spain	Castellar del Vallès		CTR19	41.6165	2.08956	10		10A			Marín-García,C. et al. 2024	Molecular Biology and Evolution 41(4): msae063		QHQ	QDK	QDK	AVQ	QHQ	QDK	ANQ	QNK	QDQ								dom41
domesticus	Spain	Castellar del Vallès		CTR20	41.6165	2.08956	10		10A			Marín-García,C. et al. 2024	Molecular Biology and Evolution 41(4): msae063		QHQ	QDK	QDK	AVQ	QHQ	QDK	ANQ	QNK	QDQ								dom41
domesticus	Spain	Castellar del Vallès		CTR21	41.6165	2.08956	10		10A			Marín-García,C. et al. 2024	Molecular Biology and Evolution 41(4): msae063		QHQ	QDK	QDK	AVQ	QHQ	QDK	ANQ	QNK	QDQ								dom41
domesticus	Spain	Castellar del Vallès		CTR22	41.6165	2.08956	10		10A			Marín-García,C. et al. 2024	Molecular Biology and Evolution 41(4): msae063		QHQ	QDK	QDK	AVQ	QHQ	QDK	ANQ	QNK	QDQ								dom41
domesticus	Spain	Castellar del Vallès		CTR23	41.6165	2.08956	10		10A			Marín-García,C. et al. 2024	Molecular Biology and Evolution 41(4): msae063		QHQ	QDK	QDK	AVQ	QHQ	QDK	ANQ	QNK	QDQ								dom41
domesticus	Spain	Castelldefels		CS03	41.2808	1.97996	10		10A			Vara,C. et al. 2019	Molecular Biology and Evolution 36(8): 1686–1700		QHQ	QDK	QDK	AVQ	QHQ	QDK	ANQ	QNK	QDQ								dom41	Marín-García,C., et al. 2024	Molecular Biology and Evolution 41(4): msae063
domesticus	Spain	Castelldefels		CS04	41.2808	1.97996	10		10A			Marín-García,C. et al. 2024	Molecular Biology and Evolution 41(4): msae063		QHQ	QDK	QDK	AVQ	QHQ	QDK	ANQ	QNK	QDQ								dom41
domesticus	Spain	Castelldefels		CS05	41.2808	1.97996	10		10A			Marín-García,C. et al. 2024	Molecular Biology and Evolution 41(4): msae063		QHQ	QDK	QDK	AVQ	QHQ	QDK	ANQ	QNK	QDQ								dom41
domesticus	Spain	Castelldefels		CS06	41.2808	1.97996	10		10A			Marín-García,C. et al. 2024	Molecular Biology and Evolution 41(4): msae063		QHQ	QDK	QDK	AVQ	QHQ	QDK	ANQ	QNK	QDQ								dom41
domesticus	Spain	Castelldefels		CS07	41.2808	1.97996	10		10A			Marín-García,C. et al. 2024	Molecular Biology and Evolution 41(4): msae063		QHQ	QDK	QDK	AVQ	QHQ	QDK	ANQ	QNK	QDQ								dom41
domesticus	Spain	Castelldefels		CS08	41.2808	1.97996	10		10A			Marín-García,C. et al. 2024	Molecular Biology and Evolution 41(4): msae063		QHQ	QDK	QDK	AVQ	QHQ	QDK	ANQ	QNK	QDQ								dom41
domesticus	Spain	Castelldefels		CS09	41.2808	1.97996	10		10A			Marín-García,C. et al. 2024	Molecular Biology and Evolution 41(4): msae063		QHQ	QDK	QDK	AVQ	QHQ	QDK	ANQ	QNK	QDQ								dom41
domesticus	Spain	Castelldefels		CS13	41.2808	1.97996	10		10A			Marín-García,C. et al. 2024	Molecular Biology and Evolution 41(4): msae063		QHQ	QDK	QDK	AVQ	QHQ	QDK	ANQ	QNK	QDQ								dom41
domesticus	Spain	Castelldefels		CS14	41.2808	1.97996	10		10A			Marín-García,C. et al. 2024	Molecular Biology and Evolution 41(4): msae063		QHQ	QDK	QDK	AVQ	QHQ	QDK	ANQ	QNK	QDQ								dom41
domesticus	Spain	Castelldefels		CS15	41.2808	1.97996	10		10A			Marín-García,C. et al. 2024	Molecular Biology and Evolution 41(4): msae063		QHQ	QDK	QDK	AVQ	QHQ	QDK	ANQ	QNK	QDQ								dom41
domesticus	Spain	Castelldefels		Rb9, CS02	41.2808	1.97996	10		10A			Capilla,L. et al. 2014	Proceedings of the Royal Society B-Biological Sciences 281(1786): 20140297		QHQ	QDK	QDK	AVQ	QHQ	QDK	ANQ	QNK	QDQ								dom41	Marín-García,C., et al. 2024	Molecular Biology and Evolution 41(4): msae063
domesticus	Spain	Castelldefels		Rb10, CS01	41.2808	1.97996	10		10A			Capilla,L. et al. 2014	Proceedings of the Royal Society B-Biological Sciences 281(1786): 20140297		QHQ	QDK	QDK	AVQ	QHQ	QDK	ANQ	QNK	QDQ								dom41	Marín-García,C., et al. 2024	Molecular Biology and Evolution 41(4): msae063
domesticus	Spain	Castelldefels		Rb11, CS10	41.2808	1.97996	10		10A			Capilla,L. et al. 2014	Proceedings of the Royal Society B-Biological Sciences 281(1786): 20140297		QHQ	QDK	QDK	AVQ	QHQ	QDK	ANQ	QNK	QDQ								dom41	Marín-García,C., et al. 2024	Molecular Biology and Evolution 41(4): msae063
domesticus	Spain	Castelldefels		Rb12	41.2808	1.97996	10		10A			Capilla,L. et al. 2014	Proceedings of the Royal Society B-Biological Sciences 281(1786): 20140297		QHQ	QDK	QDK	AVQ	QHQ	QDK	ANQ	QNK	QDQ								dom41
domesticus	Spain	Castelldefels		Rb13	41.2808	1.97996	10		10A			Capilla,L. et al. 2014	Proceedings of the Royal Society B-Biological Sciences 281(1786): 20140297		QHQ	QDK	QDK	AVQ	QHQ	QDK	ANQ	QNK	QDQ								dom41
domesticus	Spain	Castelldefels		Rb14, CS11	41.2808	1.97996	10		10A			Capilla,L. et al. 2014	Proceedings of the Royal Society B-Biological Sciences 281(1786): 20140297		QHQ	QDK	QDK	AVQ	QHQ	QDK	ANQ	QNK	QDQ								dom41	Marín-García,C., et al. 2024	Molecular Biology and Evolution 41(4): msae063
domesticus	Spain	Castelldefels		Rb15	41.2808	1.97996	10		10A			Capilla,L. et al. 2014	Proceedings of the Royal Society B-Biological Sciences 281(1786): 20140297		QHQ	QDK	QDK	AVQ	QHQ	QDK	ANQ	QNK	QDQ								dom41
domesticus	Spain	Castelldefels		Rb16, CS12	41.2808	1.97996	10		10A			Capilla,L. et al. 2014	Proceedings of the Royal Society B-Biological Sciences 281(1786): 20140297		QHQ	QDK	QDK	AVQ	QHQ	QDK	ANQ	QNK	QDQ								dom41	Marín-García,C., et al. 2024	Molecular Biology and Evolution 41(4): msae063
domesticus	Spain	Castelldefels		Rb17	41.2808	1.97996	10		10A			Capilla,L. et al. 2014	Proceedings of the Royal Society B-Biological Sciences 281(1786): 20140297		QHQ	QDK	QDK	AVQ	QHQ	QDK	ANQ	QNK	QDQ								dom41
domesticus	Spain	Castellfollit del Boix		CFB02	41.6659	1.68427	10	759	10A	MK848087	https://www.ncbi.nlm.nih.gov/nuccore/MK848087.1	Vara,C. et al. 2019	Molecular Biology and Evolution 36(8): 1686–1700		QHQ	QDK	QDK	AVQ	QHQ	QDK	ANQ	QNK	QDQ								dom41	Marín-García,C., et al. 2024	Molecular Biology and Evolution 41(4): msae063
domesticus	Spain	Castellfollit del Boix		CFB04	41.6659	1.68427	10		10A			Marín-García,C. et al. 2024	Molecular Biology and Evolution 41(4): msae063		QHQ	QDK	QDK	AVQ	QHQ	QDK	ANQ	QNK	QDQ								dom41
domesticus	Spain	Castellfollit del Boix		CFB05	41.6659	1.68427	10		10A			Marín-García,C. et al. 2024	Molecular Biology and Evolution 41(4): msae063		QHQ	QDK	QDK	AVQ	QHQ	QDK	ANQ	QNK	QDQ								dom41
domesticus	Spain	Castellfollit del Boix		CFB08	41.6659	1.68427	10		10A			Marín-García,C. et al. 2024	Molecular Biology and Evolution 41(4): msae063		QHQ	QDK	QDK	AVQ	QHQ	QDK	ANQ	QNK	QDQ								dom41
domesticus	Spain	Castellfollit del Boix		CFB11	41.6659	1.68427	10		10A			Marín-García,C. et al. 2024	Molecular Biology and Evolution 41(4): msae063		QHQ	QDK	QDK	AVQ	QHQ	QDK	ANQ	QNK	QDQ								dom41
domesticus	Spain	Castellfollit del Boix		CFB14	41.6659	1.68427	10		10A			Marín-García,C. et al. 2024	Molecular Biology and Evolution 41(4): msae063		QHQ	QDK	QDK	AVQ	QHQ	QDK	ANQ	QNK	QDQ								dom41
domesticus	Spain	Castellfollit del Boix		CFB15	41.6659	1.68427	10		10A			Marín-García,C. et al. 2024	Molecular Biology and Evolution 41(4): msae063		QHQ	QDK	QDK	AVQ	QHQ	QDK	ANQ	QNK	QDQ								dom41
domesticus	Spain	Castellfollit del Boix		CFB17	41.6659	1.68427	10		10A			Marín-García,C. et al. 2024	Molecular Biology and Evolution 41(4): msae063		QHQ	QDK	QDK	AVQ	QHQ	QDK	ANQ	QNK	QDQ								dom41
domesticus	Spain	Castellfollit del Boix		St6, CFB18	41.6659	1.68427	10		10A			Capilla,L. et al. 2014	Proceedings of the Royal Society B-Biological Sciences 281(1786): 20140297		QHQ	QDK	QDK	AVQ	QHQ	QDK	ANQ	QNK	QDQ								dom41	Marín-García,C., et al. 2024	Molecular Biology and Evolution 41(4): msae063
domesticus	Spain	Castellfollit del Boix		CFB19	41.6659	1.68427	10		10A			Marín-García,C. et al. 2024	Molecular Biology and Evolution 41(4): msae063		QHQ	QDK	QDK	AVQ	QHQ	QDK	ANQ	QNK	QDQ								dom41
domesticus	Spain	Castellfollit del Boix		St3, CFB21	41.6659	1.68427	10		10A			Capilla,L. et al. 2014	Proceedings of the Royal Society B-Biological Sciences 281(1786): 20140297		QHQ	QDK	QDK	AVQ	QHQ	QDK	ANQ	QNK	QDQ								dom41	Marín-García,C., et al. 2024	Molecular Biology and Evolution 41(4): msae063
domesticus	Spain	Castellfollit del Boix		St10, CFB23	41.6659	1.68427	10		10A			Capilla,L. et al. 2014	Proceedings of the Royal Society B-Biological Sciences 281(1786): 20140297		QHQ	QDK	QDK	AVQ	QHQ	QDK	ANQ	QNK	QDQ								dom41	Marín-García,C., et al. 2024	Molecular Biology and Evolution 41(4): msae063
domesticus	Spain	Castellfollit del Boix		St5, CFB25	41.6659	1.68427	10		10A			Capilla,L. et al. 2014	Proceedings of the Royal Society B-Biological Sciences 281(1786): 20140297		QHQ	QDK	QDK	AVQ	QHQ	QDK	ANQ	QNK	QDQ								dom41	Marín-García,C., et al. 2024	Molecular Biology and Evolution 41(4): msae063
domesticus	Spain	Castellfollit del Boix		CFB26	41.6659	1.68427	10		10A			Marín-García,C. et al. 2024	Molecular Biology and Evolution 41(4): msae063		QHQ	QDK	QDK	AVQ	QHQ	QDK	ANQ	QNK	QDQ								dom41
domesticus	Spain	Castellfollit del Boix		CFB27	41.6659	1.68427	10		10A			Marín-García,C. et al. 2024	Molecular Biology and Evolution 41(4): msae063		QHQ	QDK	QDK	AVQ	QHQ	QDK	ANQ	QNK	QDQ								dom41
domesticus	Spain	Castellfollit del Boix		St7, CFB28	41.6659	1.68427	10		10A			Capilla,L. et al. 2014	Proceedings of the Royal Society B-Biological Sciences 281(1786): 20140297		QHQ	QDK	QDK	AVQ	QHQ	QDK	ANQ	QNK	QDQ								dom41	Marín-García,C., et al. 2024	Molecular Biology and Evolution 41(4): msae063
domesticus	Spain	Castellfollit del Boix		St8, CFB29	41.6659	1.68427	10		10A			Capilla,L. et al. 2014	Proceedings of the Royal Society B-Biological Sciences 281(1786): 20140297		QHQ	QDK	QDK	AVQ	QHQ	QDK	ANQ	QNK	QDQ								dom41	Marín-García,C., et al. 2024	Molecular Biology and Evolution 41(4): msae063
domesticus	Spain	Cubeles			41.2085	1.67279	10		10A			Vara,C. et al. 2019	Molecular Biology and Evolution 36(8): 1686–1700		QHQ	QDK	QDK	AVQ	QHQ	QDK	ANQ	QNK	QDQ								dom41
domesticus	Spain	El Papiol		Rb6	41.4382	2.00995	10		10A			Vara,C. et al. 2019	Molecular Biology and Evolution 36(8): 1686–1700		QHQ	QDK	QDK	AVQ	QHQ	QDK	ANQ	QNK	QDQ								dom41	Capilla, L. et al. 2014	Proceedings of the Royal Society B-Biological Sciences 281(1786): 20140297
domesticus	Spain	El Papiol		Rb7	41.4382	2.00995	10		10A			Capilla,L. et al. 2014	Proceedings of the Royal Society B-Biological Sciences 281(1786): 20140297		QHQ	QDK	QDK	AVQ	QHQ	QDK	ANQ	QNK	QDQ								dom41
domesticus	Spain	El Prat de Llobregat			41.3226	2.09626	10		10A			Vara,C. et al. 2019	Molecular Biology and Evolution 36(8): 1686–1700		QHQ	QDK	QDK	AVQ	QHQ	QDK	ANQ	QNK	QDQ								dom41
domesticus	Spain	L'Ametlla de Segarra			41.3598	1.40151	10		10A			Vara,C. et al. 2019	Molecular Biology and Evolution 36(8): 1686–1700		QHQ	QDK	QDK	AVQ	QHQ	QDK	ANQ	QNK	QDQ								dom41
domesticus	Spain	Les Pobles			41.3598	1.40151	10		10A			Vara,C. et al. 2019	Molecular Biology and Evolution 36(8): 1686–1700		QHQ	QDK	QDK	AVQ	QHQ	QDK	ANQ	QNK	QDQ								dom41
domesticus	Spain	Olost			41.9898	2.09594	10		10A			Vara,C. et al. 2019	Molecular Biology and Evolution 36(8): 1686–1700		QHQ	QDK	QDK	AVQ	QHQ	QDK	ANQ	QNK	QDQ								dom41
domesticus	Spain	Prat de Llobregat		Rb18	41.3226	2.09626	10		10A			Capilla,L. et al. 2014	Proceedings of the Royal Society B-Biological Sciences 281(1786): 20140297		QHQ	QDK	QDK	AVQ	QHQ	QDK	ANQ	QNK	QDQ								dom41
domesticus	Spain	Prat de Llobregat		Rb19	41.3226	2.09626	10		10A			Capilla,L. et al. 2014	Proceedings of the Royal Society B-Biological Sciences 281(1786): 20140297		QHQ	QDK	QDK	AVQ	QHQ	QDK	ANQ	QNK	QDQ								dom41
domesticus	Spain	Sant Sadurní d'Anoia		Rb2	41.4262	1.78675	10		10A			Vara,C. et al. 2019	Molecular Biology and Evolution 36(8): 1686–1700		QHQ	QDK	QDK	AVQ	QHQ	QDK	ANQ	QNK	QDQ								dom41	Capilla, L. et al. 2014	Proceedings of the Royal Society B-Biological Sciences 281(1786): 20140297
domesticus	Spain	Sant Sadurní d'Anoia		Rb3, SS07	41.4262	1.78675	10		10A			Capilla,L. et al. 2014	Proceedings of the Royal Society B-Biological Sciences 281(1786): 20140297		QHQ	QDK	QDK	AVQ	QHQ	QDK	ANQ	QNK	QDQ								dom41
domesticus	Spain	Sant Sadurní d'Anoia		Rb5	41.4262	1.78675	10		10A			Capilla,L. et al. 2014	Proceedings of the Royal Society B-Biological Sciences 281(1786): 20140297		QHQ	QDK	QDK	AVQ	QHQ	QDK	ANQ	QNK	QDQ								dom41
domesticus	Spain	Sant Sadurní d'Anoia		SS02	41.4262	1.78675	10		10A			Marín-García,C. et al. 2024	Molecular Biology and Evolution 41(4): msae063		QHQ	QDK	QDK	AVQ	QHQ	QDK	ANQ	QNK	QDQ								dom41
domesticus	Spain	Sant Sadurní d'Anoia		SS04	41.4262	1.78675	10		10A			Marín-García,C. et al. 2024	Molecular Biology and Evolution 41(4): msae063		QHQ	QDK	QDK	AVQ	QHQ	QDK	ANQ	QNK	QDQ								dom41
domesticus	Spain	Sant Sadurní d'Anoia		SS05	41.4262	1.78675	10		10A			Marín-García,C. et al. 2024	Molecular Biology and Evolution 41(4): msae063		QHQ	QDK	QDK	AVQ	QHQ	QDK	ANQ	QNK	QDQ								dom41
domesticus	Spain	Sant Sadurní d'Anoia		SS06	41.4262	1.78675	10		10A			Marín-García,C. et al. 2024	Molecular Biology and Evolution 41(4): msae063		QHQ	QDK	QDK	AVQ	QHQ	QDK	ANQ	QNK	QDQ								dom41
domesticus	Spain	Sant Sadurní d'Anoia		SS08	41.4262	1.78675	10		10A			Marín-García,C. et al. 2024	Molecular Biology and Evolution 41(4): msae063		QHQ	QDK	QDK	AVQ	QHQ	QDK	ANQ	QNK	QDQ								dom41
domesticus	Spain	Sant Sadurní d'Anoia		SS12	41.4262	1.78675	10		10A			Marín-García,C. et al. 2024	Molecular Biology and Evolution 41(4): msae063		QHQ	QDK	QDK	AVQ	QHQ	QDK	ANQ	QNK	QDQ								dom41
domesticus	Spain	Sant Sadurní d'Anoia		SS13	41.4262	1.78675	10		10A			Marín-García,C. et al. 2024	Molecular Biology and Evolution 41(4): msae063		QHQ	QDK	QDK	AVQ	QHQ	QDK	ANQ	QNK	QDQ								dom41
domesticus	Spain	Sant Sadurní d'Anoia		SS18	41.4262	1.78675	10		10A			Marín-García,C. et al. 2024	Molecular Biology and Evolution 41(4): msae063		QHQ	QDK	QDK	AVQ	QHQ	QDK	ANQ	QNK	QDQ								dom41
domesticus	Spain	Sant Sadurní d'Anoia		SS19	41.4262	1.78675	10		10A			Marín-García,C. et al. 2024	Molecular Biology and Evolution 41(4): msae063		QHQ	QDK	QDK	AVQ	QHQ	QDK	ANQ	QNK	QDQ								dom41
domesticus	Spain	Sant Sadurní d'Anoia		SS20	41.4262	1.78675	10		10A			Marín-García,C. et al. 2024	Molecular Biology and Evolution 41(4): msae063		QHQ	QDK	QDK	AVQ	QHQ	QDK	ANQ	QNK	QDQ								dom41
domesticus	Spain	Sant Sadurní d'Anoia		SS22	41.4262	1.78675	10		10A			Marín-García,C. et al. 2024	Molecular Biology and Evolution 41(4): msae063		QHQ	QDK	QDK	AVQ	QHQ	QDK	ANQ	QNK	QDQ								dom41
domesticus	Spain	Santa Perpètua de Mogoda			41.5353	2.18215	10		10A			Vara,C. et al. 2019	Molecular Biology and Evolution 36(8): 1686–1700		QHQ	QDK	QDK	AVQ	QHQ	QDK	ANQ	QNK	QDQ								dom41
domesticus	Spain	Viladecans		Rb20	41.3155	2.01306	10		10A			Vara,C. et al. 2019	Molecular Biology and Evolution 36(8): 1686–1700		QHQ	QDK	QDK	AVQ	QHQ	QDK	ANQ	QNK	QDQ								dom41	Capilla, L. et al. 2014	Proceedings of the Royal Society B-Biological Sciences 281(1786): 20140297
domesticus	Spain	Viladecans		VDC01	41.3155	2.01306	10		10A			Marín-García,C. et al. 2024	Molecular Biology and Evolution 41(4): msae063		QHQ	QDK	QDK	AVQ	QHQ	QDK	ANQ	QNK	QDQ								dom41
domesticus	Spain	Viladecans		VDC02	41.3155	2.01306	10		10A			Marín-García,C. et al. 2024	Molecular Biology and Evolution 41(4): msae063		QHQ	QDK	QDK	AVQ	QHQ	QDK	ANQ	QNK	QDQ								dom41
domesticus	Spain	Viladecans		VDC03	41.3155	2.01306	10		10A			Marín-García,C. et al. 2024	Molecular Biology and Evolution 41(4): msae063		QHQ	QDK	QDK	AVQ	QHQ	QDK	ANQ	QNK	QDQ								dom41
domesticus	Spain	Viladecans		VDC04	41.3155	2.01306	10		10A			Marín-García,C. et al. 2024	Molecular Biology and Evolution 41(4): msae063		QHQ	QDK	QDK	AVQ	QHQ	QDK	ANQ	QNK	QDQ								dom41
domesticus	Spain	Viladecans		VDC05	41.3155	2.01306	10		10A			Marín-García,C. et al. 2024	Molecular Biology and Evolution 41(4): msae063		QHQ	QDK	QDK	AVQ	QHQ	QDK	ANQ	QNK	QDQ								dom41
domesticus	Spain	Viladecans		VDC06	41.3155	2.01306	10		10A			Marín-García,C. et al. 2024	Molecular Biology and Evolution 41(4): msae063		QHQ	QDK	QDK	AVQ	QHQ	QDK	ANQ	QNK	QDQ								dom41
domesticus	Spain	Viladecans		VDC07	41.3155	2.01306	10		10A			Marín-García,C. et al. 2024	Molecular Biology and Evolution 41(4): msae063		QHQ	QDK	QDK	AVQ	QHQ	QDK	ANQ	QNK	QDQ								dom41
domesticus	Spain	Viladecans		VDC08	41.3155	2.01306	10		10A			Marín-García,C. et al. 2024	Molecular Biology and Evolution 41(4): msae063		QHQ	QDK	QDK	AVQ	QHQ	QDK	ANQ	QNK	QDQ								dom41
domesticus	Spain	Viladecans		VDC09	41.3155	2.01306	10		10A			Marín-García,C. et al. 2024	Molecular Biology and Evolution 41(4): msae063		QHQ	QDK	QDK	AVQ	QHQ	QDK	ANQ	QNK	QDQ								dom41
domesticus	Spain	Viladecans		VDC10	41.3155	2.01306	10		10A			Marín-García,C. et al. 2024	Molecular Biology and Evolution 41(4): msae063		QHQ	QDK	QDK	AVQ	QHQ	QDK	ANQ	QNK	QDQ								dom41
domesticus	Spain	Viladecans		VDC11	41.3155	2.01306	10		10A			Marín-García,C. et al. 2024	Molecular Biology and Evolution 41(4): msae063		QHQ	QDK	QDK	AVQ	QHQ	QDK	ANQ	QNK	QDQ								dom41
domesticus	Spain	Viladecans		VDC12	41.3155	2.01306	10		10A			Marín-García,C. et al. 2024	Molecular Biology and Evolution 41(4): msae063		QHQ	QDK	QDK	AVQ	QHQ	QDK	ANQ	QNK	QDQ								dom41
domesticus	Spain	Viladecans		VDC13	41.3155	2.01306	10		10A			Marín-García,C. et al. 2024	Molecular Biology and Evolution 41(4): msae063		QHQ	QDK	QDK	AVQ	QHQ	QDK	ANQ	QNK	QDQ								dom41
domesticus	Spain	Viladecans		VDC14	41.3155	2.01306	10		10A			Marín-García,C. et al. 2024	Molecular Biology and Evolution 41(4): msae063		QHQ	QDK	QDK	AVQ	QHQ	QDK	ANQ	QNK	QDQ								dom41
domesticus	Spain	Viladecans		VDC15	41.3155	2.01306	10		10A			Marín-García,C. et al. 2024	Molecular Biology and Evolution 41(4): msae063		QHQ	QDK	QDK	AVQ	QHQ	QDK	ANQ	QNK	QDQ								dom41
domesticus	Spain	Viladecans		VDC16	41.3155	2.01306	10		10A			Marín-García,C. et al. 2024	Molecular Biology and Evolution 41(4): msae063		QHQ	QDK	QDK	AVQ	QHQ	QDK	ANQ	QNK	QDQ								dom41
domesticus	Spain	Viladecans		VDC18	41.3155	2.01306	10		10A			Marín-García,C. et al. 2024	Molecular Biology and Evolution 41(4): msae063		QHQ	QDK	QDK	AVQ	QHQ	QDK	ANQ	QNK	QDQ								dom41
domesticus	Spain	Viladecans		VDC19	41.3155	2.01306	10		10A			Marín-García,C. et al. 2024	Molecular Biology and Evolution 41(4): msae063		QHQ	QDK	QDK	AVQ	QHQ	QDK	ANQ	QNK	QDQ								dom41
domesticus	Spain	Viladecans		VDC20	41.3155	2.01306	10		10A			Marín-García,C. et al. 2024	Molecular Biology and Evolution 41(4): msae063		QHQ	QDK	QDK	AVQ	QHQ	QDK	ANQ	QNK	QDQ								dom41
domesticus	Iran	Ahwaz	AVZ/Ms		31.3183	48.6706	12	1011	Db5	AB843910	https://www.ncbi.nlm.nih.gov/nuccore/AB843910.1	Kono,H. et al. 2014	DNA Research 21 (3) 315–326		QHQ	QDK	QDK	AVQ	QHQ	QVK	QVK	QDQ	AVQ	QNK	QDQ						dom42
domesticus	Spain	Castellfollit del Boix			41.6659	1.68427	10	759	10C	MK848089	https://www.ncbi.nlm.nih.gov/nuccore/MK848089.1	Vara,C. et al. 2019	Molecular Biology and Evolution 36(8): 1686–1700		QHQ	QDK	QDK	EDQ	QDQ	QDK	ANQ	EDQ	QDQ								dom43
domesticus	Spain	Olost			41.9898	2.09594	10	759	10C	MK848089	https://www.ncbi.nlm.nih.gov/nuccore/MK848089.1	Vara,C. et al. 2019	Molecular Biology and Evolution 36(8): 1686–1700		QHQ	QDK	QDK	EDQ	QDQ	QDK	ANQ	EDQ	QDQ								dom43
domesticus	Portugal	Madeira Is.					11	843	11G	MK848100	https://www.ncbi.nlm.nih.gov/nuccore/MK848100.1	Vara,C. et al. 2019	Molecular Biology and Evolution 36(8): 1686–1700		QHQ	QDK	QDK	QDK	ADQ	ANQ	AVQ	ADQ	QNK	QDQ							dom44
domesticus	Portugal	Porto Santo Is.					11	843	11F	MK848099	https://www.ncbi.nlm.nih.gov/nuccore/MK848100.1	Vara,C. et al. 2019	Molecular Biology and Evolution 36(8): 1686–1700		QHQ	QDK	QDK	QDK	AVQ	ADQ	ADQ	AVQ	QDK	QDQ							dom45
domesticus	Spain	Badalona			41.447	2.24496	11	843	11C	MK848096	https://www.ncbi.nlm.nih.gov/nuccore/MK848096.1	Vara,C. et al. 2019	Molecular Biology and Evolution 36(8): 1686–1700		QHQ	QDK	QDK	QDK	AVQ	ANQ	AVQ	QHQ	QNK	QDQ							dom46
domesticus	Germany	Arzdorf		ST5069_1	50.6111	7.0881	13				PV833229	Klusáčková,P. et al. 2026	This paper		QHQ	QDK	QDK	QDK	QVK	QVK	AVQ	AVQ	AVQ	AVQ	QNK	QDQ					dom104
domesticus	Portugal	Madeira Is.					10	759	10D	MK848090	https://www.ncbi.nlm.nih.gov/nuccore/MK848090.1	Vara,C. et al. 2019	Molecular Biology and Evolution 36(8): 1686–1700		QHQ	QDK	QDK	QDQ	QDQ	QDK	ANQ	QNK	QDQ								dom47
domesticus	Portugal	Madeira Is.					15	1179	15C	MK848143	https://www.ncbi.nlm.nih.gov/nuccore/MK848143.1	Vara,C. et al. 2019	Molecular Biology and Evolution 36(8): 1686–1700		QHQ	QDK	QDK	QHQ	AVQ	QHQ	QHQ	QDQ	QDQ	QVQ	QVQ	AVQ	QNK	QDQ			dom48
domesticus	Portugal	Madeira Is.					13	1011	13J	MK848139	https://www.ncbi.nlm.nih.gov/nuccore/MK848139.1	Vara,C. et al. 2019	Molecular Biology and Evolution 36(8): 1686–1700		QHQ	QDK	QDK	QHQ	QDQ	QHQ	QDQ	QDK	QHQ	QHQ	QNK	QDQ					dom49
domesticus	Spain	Olost			41.9898	2.09594	12	927	12G	MK848123	https://www.ncbi.nlm.nih.gov/nuccore/MK848124.1	Vara,C. et al. 2019	Molecular Biology and Evolution 36(8): 1686–1700		QHQ	QDK	QDK	QHQ	QHQ	AVQ	QDK	QVK	AVQ	QNK	QDQ						dom50
domesticus	Germany	Weidenhof1		SK3571	49.1456	11.8919	14					Klusáčková,P. et al. 2026	Unpublished data		QHQ	QDK	QDK	QVK	QDK	ANK	ANQ	AVQ	AVQ	AVQ	ANQ	QNK	QDQ				dom101
domesticus	Germany	Weidenhof1		SK3572	49.1456	11.8919	14					Klusáčková,P. et al. 2026	Unpublished data		QHQ	QDK	QDK	QVK	QDK	ANK	ANQ	AVQ	AVQ	AVQ	ANQ	QNK	QDQ				dom101
domesticus	Portugal	Sagres Pinhal	SAGR1	TA4380	37.0516	-8.9285	14	1149		OQ054404	https://www.ncbi.nlm.nih.gov/nuccore/OQ054404	Piálek,J. et al. 2025	Scientific Reports 15(1): 12060		QHQ	QDK	QDK	QVK	QDK	AVQ	ANQ	AVQ	AVQ	AVQ	QHQ	QNK	QDQ				dom12
castaneus	Afghanistan	Kabul		BRC3566	34.5553	69.2075	12	1011	39	AB843950	https://www.ncbi.nlm.nih.gov/nuccore/AB843950.1	Kono,H. et al. 2014	DNA Research 21 (3) 315–326		QHQ	QDK	QDK	QVK	QDK	AVQ	ANQ	AVQ	QHQ	QNK	QDQ						dom13
domesticus	Brazil	Manaus	MANB/NachJ		-3.119	-60.0217	12					Dumont, B. et al. 2024	PLoS Genetics 20(4): e1011228		QHQ	QDK	QDK	QVK	QDK	AVQ	ANQ	AVQ	QHQ	QNK	QDQ						dom13
domesticus	Portugal	Sagres Pinhal	SAGR2	TA3456	37.0516	-8.9285	12	981	39	OQ054405	https://www.ncbi.nlm.nih.gov/nuccore/OQ054405	Piálek,J. et al. 2025	Scientific Reports 15(1): 12060		QHQ	QDK	QDK	QVK	QDK	AVQ	ANQ	AVQ	QHQ	QNK	QDQ						dom13
domesticus	Spain	Castellfollit del Boix			41.6659	1.68427	12	927	12B	MK848118	https://www.ncbi.nlm.nih.gov/nuccore/MK848118.1	Vara,C. et al. 2019	Molecular Biology and Evolution 36(8): 1686–1700		QHQ	QDK	QDK	QVK	QDK	AVQ	ANQ	AVQ	QHQ	QNK	QDQ						dom13
domesticus	Spain	Castellfollit del Boix		St6, CFB18	41.6659	1.68427	12		12B			Capilla,L. et al. 2014	Proceedings of the Royal Society B-Biological Sciences 281(1786): 20140297		QHQ	QDK	QDK	QVK	QDK	AVQ	ANQ	AVQ	QHQ	QNK	QDQ						dom13	Marín-García,C., et al. 2024	Molecular Biology and Evolution 41(4): msae063
domesticus	Spain	Castellfollit del Boix		St3, CFB21	41.6659	1.68427	12		12B			Capilla,L. et al. 2014	Proceedings of the Royal Society B-Biological Sciences 281(1786): 20140297		QHQ	QDK	QDK	QVK	QDK	AVQ	ANQ	AVQ	QHQ	QNK	QDQ						dom13	Marín-García,C., et al. 2024	Molecular Biology and Evolution 41(4): msae063
domesticus	Spain	Castellfollit del Boix		St4, CFB22	41.6659	1.68427	12		12B			Capilla,L. et al. 2014	Proceedings of the Royal Society B-Biological Sciences 281(1786): 20140297		QHQ	QDK	QDK	QVK	QDK	AVQ	ANQ	AVQ	QHQ	QNK	QDQ						dom13	Marín-García,C., et al. 2024	Molecular Biology and Evolution 41(4): msae063
domesticus	Spain	Castellfollit del Boix		St9, CFB24	41.6659	1.68427	12		12B			Capilla,L. et al. 2014	Proceedings of the Royal Society B-Biological Sciences 281(1786): 20140297		QHQ	QDK	QDK	QVK	QDK	AVQ	ANQ	AVQ	QHQ	QNK	QDQ						dom13	Marín-García,C., et al. 2024	Molecular Biology and Evolution 41(4): msae063
domesticus	Spain	Cubeles			41.2085	1.67279	12	927	12B	MK848118	https://www.ncbi.nlm.nih.gov/nuccore/MK848118.1	Vara,C. et al. 2019	Molecular Biology and Evolution 36(8): 1686–1700		QHQ	QDK	QDK	QVK	QDK	AVQ	ANQ	AVQ	QHQ	QNK	QDQ						dom13
domesticus	Spain	El Papiol			41.4382	2.00995	12	927	12B	MK848118	https://www.ncbi.nlm.nih.gov/nuccore/MK848118.1	Vara,C. et al. 2019	Molecular Biology and Evolution 36(8): 1686–1700		QHQ	QDK	QDK	QVK	QDK	AVQ	ANQ	AVQ	QHQ	QNK	QDQ						dom13
domesticus	Spain	El Prat de Llobregat			41.3226	2.09626	12	927	12B	MK848118	https://www.ncbi.nlm.nih.gov/nuccore/MK848118.1	Vara,C. et al. 2019	Molecular Biology and Evolution 36(8): 1686–1700		QHQ	QDK	QDK	QVK	QDK	AVQ	ANQ	AVQ	QHQ	QNK	QDQ						dom13
domesticus	Spain	Prat de Llobregat		Rb18	41.3226	2.09626	12		12B			Capilla,L. et al. 2014	Proceedings of the Royal Society B-Biological Sciences 281(1786): 20140297		QHQ	QDK	QDK	QVK	QDK	AVQ	ANQ	AVQ	QHQ	QNK	QDQ						dom13
domesticus	Spain	Prat de Llobregat		Rb19	41.3226	2.09626	12		12B			Capilla,L. et al. 2014	Proceedings of the Royal Society B-Biological Sciences 281(1786): 20140297		QHQ	QDK	QDK	QVK	QDK	AVQ	ANQ	AVQ	QHQ	QNK	QDQ						dom13
domesticus	Tunisia	Bembla		7262	35.682	10.7662	12	1023	39	KF462458	https://www.ncbi.nlm.nih.gov/nuccore/KF462458	Buard,J. et al. 2014	PLoS One 9: e85021		QHQ	QDK	QDK	QVK	QDK	AVQ	ANQ	AVQ	QHQ	QNK	QDQ						dom13
domesticus	Turkey	Altindere		HS4379	40.6907	30.7004	12	1011	39	AB843890	https://www.ncbi.nlm.nih.gov/nuccore/AB843890.1	Kono,H. et al. 2014	DNA Research 21 (3) 315–326		QHQ	QDK	QDK	QVK	QDK	AVQ	ANQ	AVQ	QHQ	QNK	QDQ						dom13
musculus	Bulgaria	Kranevo	MBK	TA4954	43.3433	28.0512	12	1317	39	OQ054441	https://www.ncbi.nlm.nih.gov/nuccore/OQ054441	Piálek,J. et al. 2025	Scientific Reports 15(1): 12060		QHQ	QDK	QDK	QVK	QDK	AVQ	ANQ	AVQ	QHQ	QNK	QDQ						dom13
musculus	Bulgaria	Sokolovo	MBS2	17659	43.4733	28.0999	12	1023	39	KF462478	https://www.ncbi.nlm.nih.gov/nuccore/KF462478	Buard,J. et al. 2014	PLoS One 9: e85021		QHQ	QDK	QDK	QVK	QDK	AVQ	ANQ	AVQ	QHQ	QNK	QDQ						dom13
musculus	Poland	Warsaw	MPW	17778	52.2297	21.0122	12	1023	39	KF462490	https://www.ncbi.nlm.nih.gov/nuccore/KF462490	Buard,J. et al. 2014	PLoS One 9: e85021		QHQ	QDK	QDK	QVK	QDK	AVQ	ANQ	AVQ	QHQ	QNK	QDQ						dom13
musculus	Russia	Chita Region		MG3045	52.0515	113.471	12	1011	39	AB843960	https://www.ncbi.nlm.nih.gov/nuccore/AB843960.1	Kono,H. et al. 2014	DNA Research 21 (3) 315–326		QHQ	QDK	QDK	QVK	QDK	AVQ	ANQ	AVQ	QHQ	QNK	QDQ						dom13
musculus	Russia	Moscow		MG3057	55.7558	37.6173	12	1011	39	AB843970	https://www.ncbi.nlm.nih.gov/nuccore/AB843970.1	Kono,H. et al. 2014	DNA Research 21 (3) 315–326		QHQ	QDK	QDK	QVK	QDK	AVQ	ANQ	AVQ	QHQ	QNK	QDQ						dom13
musculus	Russia	Vladivostok		MG3025	43.1198	131.887	12	1011	Da5	AB843957	https://www.ncbi.nlm.nih.gov/nuccore/AB843957.1	Kono,H. et al. 2014	DNA Research 21 (3) 315–326		QHQ	QDK	QDK	QVK	QDK	AVQ	ANQ	AVQ	QHQ	QNK	QDQ						dom13
domesticus	Cyprus	Akrotiri	DCA1	SZ6705	34.5832	32.9696	12	981		OQ054389	https://www.ncbi.nlm.nih.gov/nuccore/OQ054389	Piálek,J. et al. 2025	Scientific Reports 15(1): 12060		QHQ	QDK	QDK	QVK	QDK	AVQ	ANQ	AVQ	QVQ	QNK	QDQ						dom14
domesticus	Cyprus	Paphos	DCP2	SY3616	34.772	32.4297	12	981				Klusáčková,P. et al. 2026	Unpublished data		QHQ	QDK	QDK	QVK	QDK	AVQ	ANQ	AVQ	QVQ	QNK	QDQ						dom14
musculus	Georgia	Alazani	MGA	SZ2118	41.7166	45.9778	10	813		OQ054446	https://www.ncbi.nlm.nih.gov/nuccore/OQ054446	Piálek,J. et al. 2025	Scientific Reports 15(1): 12060		QHQ	QDK	QDK	QVK	QDK	AVQ	ANQ	QNK	QDQ								dom22
domesticus	Switzerland	Feldkirch	SFEL	SX6646	47.2616	9.58609	13	1065		OQ054409	https://www.ncbi.nlm.nih.gov/nuccore/OQ054409	Piálek,J. et al. 2025	Scientific Reports 15(1): 12060		QHQ	QDK	QDK	QVK	QDK	QDQ	ANK	ANQ	AVQ	ANQ	QNK	QDQ					dom9
domesticus	Austria	Schnann	AS30	SZ1793	10.3836	47.1528	14	1149		OQ054380	https://www.ncbi.nlm.nih.gov/nuccore/OQ054380	Piálek,J. et al. 2025	Scientific Reports 15(1): 12060		QHQ	QDK	QDK	QVK	QDK	QDQ	ANK	ANQ	AVQ	AVQ	ANQ	QNK	QDQ				dom6
domesticus	Denmark	Odis	DDO	SZ2083	55.4093	9.38313	14	1149		OQ054392	https://www.ncbi.nlm.nih.gov/nuccore/OQ054392	Piálek,J. et al. 2025	Scientific Reports 15(1): 12060		QHQ	QDK	QDK	QVK	QDK	QDQ	ANK	ANQ	AVQ	AVQ	ANQ	QNK	QDQ				dom6
domesticus	Germany	Hohenberg			50.1019	12.2128	14	1149				Klusáčková,P. et al. 2026	Unpublished data		QHQ	QDK	QDK	QVK	QDK	QDQ	ANK	ANQ	AVQ	AVQ	ANQ	QNK	QDQ				dom6
domesticus	Germany	Ottmansreuth	SOTT	ISI6705	49.8908	11.6178	14	1149		OQ054418	https://www.ncbi.nlm.nih.gov/nuccore/OQ054418	Piálek,J. et al. 2025	Scientific Reports 15(1): 12060		QHQ	QDK	QDK	QVK	QDK	QDQ	ANK	ANQ	AVQ	AVQ	ANQ	QNK	QDQ				dom6
domesticus	Germany	Schweben 2	STAIL	SZ2380	50.4333	9.58333	14	1179	dom6	MT252959, OQ054423	https://www.ncbi.nlm.nih.gov/nuccore/MT252959.1	Mukaj,A. et al. 2020	Molecular Biology and Evolution, 37(12): 3423–3438		QHQ	QDK	QDK	QVK	QDK	QDQ	ANK	ANQ	AVQ	AVQ	ANQ	QNK	QDQ				dom6	Piálek,J. et al. 2025	Scientific Reports 15(1): 12060	https://www.ncbi.nlm.nih.gov/nuccore/OQ054423
domesticus	Austria	Urgen 89	URG	SZ1786	10.5989	47.1211	14	1149		OQ054431	https://www.ncbi.nlm.nih.gov/nuccore/OQ054431	Piálek,J. et al. 2025	Scientific Reports 15(1): 12060		QHQ	QDK	QDK	QVK	QDK	QDQ	ANK	ANQ	AVQ	AVQ	ANQ	QNK	QDQ				dom6
domesticus	Belgium	Petit-sart		19208	50.2692	5.84731	14	1191	42	KF462428	https://www.ncbi.nlm.nih.gov/nuccore/KF462428	Buard,J. et al. 2014	PLoS One 9: e85021		QHQ	QDK	QDK	QVK	QDK	QDQ	ANK	ANQ	AVQ	AVQ	ANQ	QNK	QDQ				dom6
domesticus	Canada	Amlin		MG364	49.2875	-123.113	14	1179	42	AB843887	https://www.ncbi.nlm.nih.gov/nuccore/AB843887.1	Kono,H. et al. 2014	DNA Research 21 (3) 315–326		QHQ	QDK	QDK	QVK	QDK	QDQ	ANK	ANQ	AVQ	AVQ	ANQ	QNK	QDQ				dom6
domesticus	Peru	Coppock		MG430	-12.0995	-77.0017	14	1179	42	AB843886	https://www.ncbi.nlm.nih.gov/nuccore/AB843886.1	Kono,H. et al. 2014	DNA Research 21 (3) 315–326		QHQ	QDK	QDK	QVK	QDK	QDQ	ANK	ANQ	AVQ	AVQ	ANQ	QNK	QDQ				dom6
domesticus	Mauritius	Mauritius Is.		MG301	-20.3	57.5833	14	1179	42	AB843874	https://www.ncbi.nlm.nih.gov/nuccore/AB843874.1	Kono,H. et al. 2014	DNA Research 21 (3) 315–326		QHQ	QDK	QDK	QVK	QDK	QDQ	ANK	ANQ	AVQ	AVQ	ANQ	QNK	QDQ				dom6
musculus	Denmark	Loesning	MDL	17776	55.7975	9.69588	14	1191	41	KF462482	https://www.ncbi.nlm.nih.gov/nuccore/KF462482	Buard,J. et al. 2014	PLoS One 9: e85021		QHQ	QDK	QDK	QVK	QDK	QDQ	ANK	ANQ	AVQ	AVQ	ANQ	QNK	QDQ				dom6
domesticus	Germany	Straas	STLT	17812	50.1784	11.7703	12	1023	43	KF462442	https://www.ncbi.nlm.nih.gov/nuccore/KF462442	Buard,J. et al. 2014	PLoS One 9: e85021		QHQ	QDK	QDK	QVK	QDK	QDQ	ANK	AVQ	ANQ	QNK	QDQ						dom7
domesticus	Germany	Straas	STRA	SZ2515	50.181	11.763	12	1011, 981	dom7	MT252960, OQ054424	https://www.ncbi.nlm.nih.gov/nuccore/MT252960.1	Mukaj,A. et al. 2020	Molecular Biology and Evolution, 37(12): 3423–3438		QHQ	QDK	QDK	QVK	QDK	QDQ	ANK	AVQ	ANQ	QNK	QDQ						dom7	Piálek,J. et al. 2025	Scientific Reports 15(1): 12060	https://www.ncbi.nlm.nih.gov/nuccore/OQ054424
domesticus	Germany	Letzau	RLYD	SK3545	49.6773	12.245	14					Klusáčková,P. et al. 2026	Unpublished data		QHQ	QDK	QDK	QVK	QDK	QDQ	ANQ	ANQ	AVQ	AVQ	ANQ	QNK	QDQ				dom8				0
domesticus	Germany	Letzau	RLYM1	SK3547	49.6773	12.245	14					Klusáčková,P. et al. 2026	Unpublished data		QHQ	QDK	QDK	QVK	QDK	QDQ	ANQ	ANQ	AVQ	AVQ	ANQ	QNK	QDQ				dom8				0
domesticus	Germany	Zilchenrich 4	RZYD	SZ4360	49.3883	12.1805	14	1149		OQ054402	https://www.ncbi.nlm.nih.gov/nuccore/OQ054402	Piálek,J. et al. 2025	Scientific Reports 15(1): 12060		QHQ	QDK	QDK	QVK	QDK	QDQ	ANQ	ANQ	AVQ	AVQ	ANQ	QNK	QDQ				dom8
domesticus	Germany	Zilchenrich 4	RZYM	SZ3980	49.3883	12.1805	14	1149		OQ054403	https://www.ncbi.nlm.nih.gov/nuccore/OQ054403	Piálek,J. et al. 2025	Scientific Reports 15(1): 12060		QHQ	QDK	QDK	QVK	QDK	QDQ	ANQ	ANQ	AVQ	AVQ	ANQ	QNK	QDQ				dom8
domesticus	Germany	Zilchenrich 4	SILK	SX7628	49.3881	12.1806	14	1149		OQ054410	https://www.ncbi.nlm.nih.gov/nuccore/OQ054410	Piálek,J. et al. 2025	Scientific Reports 15(1): 12060		QHQ	QDK	QDK	QVK	QDK	QDQ	ANQ	ANQ	AVQ	AVQ	ANQ	QNK	QDQ				dom8
domesticus	Germany	Cologne-Bonn	CB	CB50036039	50.6831	6.9495	14	1179	dom9	OQ055174	https://www.ncbi.nlm.nih.gov/nuccore/OQ055174	AbuAlia,K.F.N. et al. 2024	Genetics 226(3): iyae004		QHQ	QDK	QDK	QVK	QDK	QDQ	ENK	ENQ	AVQ	AVQ	ANQ	QNK	QDQ				dom98
castaneus	Iran	Montazeri		18776	32.6318	51.3718	10	855	38	KF462409	https://www.ncbi.nlm.nih.gov/nuccore/KF462409	Buard,J. et al. 2014	PLoS One 9: e85021		QHQ	QDK	QDK	QVK	QDK	QSK	ANQ	QNK	QDQ								mus36
musculus	Georgia	Alazani	MGA	17745	41.7148	45.9762	10	855	38	KF462483	https://www.ncbi.nlm.nih.gov/nuccore/KF462483	Buard,J. et al. 2014	PLoS One 9: e85021		QHQ	QDK	QDK	QVK	QDK	QSK	ANQ	QNK	QDQ								mus36
domesticus	France	Corsica		7564	42.0396	9.01289	13	939	40	KF462435	https://www.ncbi.nlm.nih.gov/nuccore/KF462435	Buard,J. et al. 2014	PLoS One 9: e85021		QHQ	QDK	QDK	QVK	QDK	AVQ	ANQ	AVQ	AVQ	QHQ	QNK	QDQ					dom51
domesticus	France	Corse		MG385	42.0396	9.01289	13	1095	40	AB843884	https://www.ncbi.nlm.nih.gov/nuccore/AB843884.1	Kono,H. et al. 2014	DNA Research 21 (3) 315–326		QHQ	QDK	QDK	QVK	QDK	AVQ	ANQ	AVQ	AVQ	QHQ	QNK	QDQ					dom51
domesticus	France	Massif Central	MC	MC50026152			12	1011	dom10	OQ055175	https://www.ncbi.nlm.nih.gov/nuccore/OQ055175	AbuAlia,K.F.N. et al. 2024	Genetics 226(3): iyae004		QHQ	QDK	QDK	QVK	QVK	ANQ	AVQ	AVQ	AVQ	QNK	QDQ						dom99
domesticus	Germany	Arzdorf		ST6687_1	50.6111	7.0881	14			PV833230		Klusáčková,P. et al. 2026	This paper		QHQ	QDK	QDK	QVK	QVK	AVQ	ANQ	AVQ	AVQ	AVQ	QDQ	QNQ	QDQ				dom107
castaneus	Malaysia			MG5059	4.21048	101.976	13	1095	37	AB843914	https://www.ncbi.nlm.nih.gov/nuccore/AB843914.1	Kono,H. et al. 2014	DNA Research 21 (3) 315–326		QHQ	QDK	QDK	QVK	QVK	AVQ	ANQ	AVQ	AVQ	AVQ	QNK	QDQ					dom3
domesticus	NA	NA	BDP/J				13	1095	37	AB843899	https://www.ncbi.nlm.nih.gov/nuccore/AB843899.1	Kono,H. et al. 2014	DNA Research 21 (3) 315–326		QHQ	QDK	QDK	QVK	QVK	AVQ	ANQ	AVQ	AVQ	AVQ	QNK	QDQ					dom3
domesticus	NA	NA	C3H/HeJ				13	25301	37	EU719625	https://www.ncbi.nlm.nih.gov/nuccore/EU719625	Mihola,O. et al. 2009	Science 323 (5912) 373–375		QHQ	QDK	QDK	QVK	QVK	AVQ	ANQ	AVQ	AVQ	AVQ	QNK	QDQ					dom3
domesticus	NA	NA	C3Ha	TA5434			13	1065	37	OQ054385	https://www.ncbi.nlm.nih.gov/nuccore/OQ054385	Piálek,J. et al. 2025	Scientific Reports 15(1): 12060		QHQ	QDK	QDK	QVK	QVK	AVQ	ANQ	AVQ	AVQ	AVQ	QNK	QDQ					dom3
domesticus	NA	NA	C3Hb	TA5543			13	1065	37	OQ054386	https://www.ncbi.nlm.nih.gov/nuccore/OQ054386	Piálek,J. et al. 2025	Scientific Reports 15(1): 12060		QHQ	QDK	QDK	QVK	QVK	AVQ	ANQ	AVQ	AVQ	AVQ	QNK	QDQ					dom3
domesticus	NA	NA	CBA/J				13	1095	37	AB843903	https://www.ncbi.nlm.nih.gov/nuccore/AB843903.1	Kono,H. et al. 2014	DNA Research 21 (3) 315–326		QHQ	QDK	QDK	QVK	QVK	AVQ	ANQ	AVQ	AVQ	AVQ	QNK	QDQ					dom3
domesticus	NA	NA	P/J				13	1095	37	AB843898	https://www.ncbi.nlm.nih.gov/nuccore/AB843898.1	Kono,H. et al. 2014	DNA Research 21 (3) 315–326		QHQ	QDK	QDK	QVK	QVK	AVQ	ANQ	AVQ	AVQ	AVQ	QNK	QDQ					dom3
domesticus	NA	NA	RFM/J				13	1095	37	AB843895	https://www.ncbi.nlm.nih.gov/nuccore/AB843895.1	Kono,H. et al. 2014	DNA Research 21 (3) 315–326		QHQ	QDK	QDK	QVK	QVK	AVQ	ANQ	AVQ	AVQ	AVQ	QNK	QDQ					dom3
domesticus	NA	NA	SWR/J				13	747	37	AB844048	https://www.ncbi.nlm.nih.gov/nuccore/AB844048.1	Kono,H. et al. 2014	DNA Research 21 (3) 315–326		QHQ	QDK	QDK	QVK	QVK	AVQ	ANQ	AVQ	AVQ	AVQ	QNK	QDQ					dom3
domesticus	Taiwan	Taichung	B10.D2-TCH/+		24.1635	120.647	13	1095	37	AB843999	https://www.ncbi.nlm.nih.gov/nuccore/AB843999.1	Kono,H. et al. 2014	DNA Research 21 (3) 315–326		QHQ	QDK	QDK	QVK	QVK	AVQ	ANQ	AVQ	AVQ	AVQ	QNK	QDQ					dom3
domesticus	USA	New York	C3H/tw5		40.7131	-74.0072	13	1095	37	AB843997	https://www.ncbi.nlm.nih.gov/nuccore/AB843997.1	Kono,H. et al. 2014	DNA Research 21 (3) 315–326		QHQ	QDK	QDK	QVK	QVK	AVQ	ANQ	AVQ	AVQ	AVQ	QNK	QDQ					dom3
domesticus	Denmark	Jutland	C3H/tw71		55.5675	9.74728	13	1095	37	AB843993	https://www.ncbi.nlm.nih.gov/nuccore/AB843993.1	Kono,H. et al. 2014	DNA Research 21 (3) 315–326		QHQ	QDK	QDK	QVK	QVK	AVQ	ANQ	AVQ	AVQ	AVQ	QNK	QDQ					dom3
domesticus	Germany	Jena	C3H/tw75		50.9271	11.5892	13	1095	37	AB843995	https://www.ncbi.nlm.nih.gov/nuccore/AB843995.1	Kono,H. et al. 2014	DNA Research 21 (3) 315–326		QHQ	QDK	QDK	QVK	QVK	AVQ	ANQ	AVQ	AVQ	AVQ	QNK	QDQ					dom3
domesticus	Australia	Burra		HS4415	-33.68	138.936	13	1095	37	AB843892	https://www.ncbi.nlm.nih.gov/nuccore/AB843892.1	Kono,H. et al. 2014	DNA Research 21 (3) 315–326		QHQ	QDK	QDK	QVK	QVK	AVQ	ANQ	AVQ	AVQ	AVQ	QNK	QDQ					dom3
domesticus	Australia	Burra		HS4414	-33.68	138.936	13	1095	37	AB843891	https://www.ncbi.nlm.nih.gov/nuccore/AB843891.1	Kono,H. et al. 2014	DNA Research 21 (3) 315–326		QHQ	QDK	QDK	QVK	QVK	AVQ	ANQ	AVQ	AVQ	AVQ	QNK	QDQ					dom3
domesticus	Austria	Unterbings 49	BING	SZ5172	9.84889	47.1439	13	1065	37	OQ054382	https://www.ncbi.nlm.nih.gov/nuccore/OQ054382	Piálek,J. et al. 2025	Scientific Reports 15(1): 12060		QHQ	QDK	QDK	QVK	QVK	AVQ	ANQ	AVQ	AVQ	AVQ	QNK	QDQ					dom3
domesticus	Belgium	Clervaux		19227	50.0094	5.74888	13	1107	46	KF462425	https://www.ncbi.nlm.nih.gov/nuccore/KF462425	Buard,J. et al. 2014	PLoS One 9: e85021		QHQ	QDK	QDK	QVK	QVK	AVQ	ANQ	AVQ	AVQ	AVQ	QNK	QDQ					dom3
domesticus	Belgium	Rouveroy		19248	50.3554	4.06213	13	1107	47	KF462429	https://www.ncbi.nlm.nih.gov/nuccore/KF462429	Buard,J. et al. 2014	PLoS One 9: e85021		QHQ	QDK	QDK	QVK	QVK	AVQ	ANQ	AVQ	AVQ	AVQ	QNK	QDQ					dom3
domesticus	France	Annemasse		17784	46.1933	6.23416	13	1107	46	KF462434	https://www.ncbi.nlm.nih.gov/nuccore/KF462434	Buard,J. et al. 2014	PLoS One 9: e85021		QHQ	QDK	QDK	QVK	QVK	AVQ	ANQ	AVQ	AVQ	AVQ	QNK	QDQ					dom3
domesticus	France	Annemasse		MG384	46.1933	6.23416	13	1095	37	AB843885	https://www.ncbi.nlm.nih.gov/nuccore/AB843885.1	Kono,H. et al. 2014	DNA Research 21 (3) 315–326		QHQ	QDK	QDK	QVK	QVK	AVQ	ANQ	AVQ	AVQ	AVQ	QNK	QDQ					dom3
domesticus	France	Toulouse	WLA	SX9288	43.6047	1.44421	13	1065	37	OQ054432	https://www.ncbi.nlm.nih.gov/nuccore/OQ054432	Piálek,J. et al. 2025	Scientific Reports 15(1): 12060		QHQ	QDK	QDK	QVK	QVK	AVQ	ANQ	AVQ	AVQ	AVQ	QNK	QDQ					dom3
domesticus	Georgia	Batumi	DGA	17743, SX8706	41.6168	41.6367	13	1107, 1065	37	KF462438, OQ054395	https://www.ncbi.nlm.nih.gov/nuccore/KF462438	Buard,J. et al. 2014	PLoS One 9: e85021		QHQ	QDK	QDK	QVK	QVK	AVQ	ANQ	AVQ	AVQ	AVQ	QNK	QDQ					dom3	Piálek,J. et al. 2025	Scientific Reports 15(1): 12060	https://www.ncbi.nlm.nih.gov/nuccore/OQ054395
domesticus	Germany	Arzdorf		ST5073_2	50.6111	7.0881	13			PV833231		Klusáčková,P. et al. 2026	This paper		QHQ	QDK	QDK	QVK	QVK	AVQ	ANQ	AVQ	AVQ	AVQ	QNK	QDQ					dom3
domesticus	Germany	Arzdorf		ST6685	50.6111	7.0881	13			PV833232		Klusáčková,P. et al. 2026	This paper		QHQ	QDK	QDK	QVK	QVK	AVQ	ANQ	AVQ	AVQ	AVQ	QNK	QDQ					dom3
domesticus	Germany	Arzdorf		ST6687_2	50.6111	7.0881	13			PV833233		Klusáčková,P. et al. 2026	This paper		QHQ	QDK	QDK	QVK	QVK	AVQ	ANQ	AVQ	AVQ	AVQ	QNK	QDQ					dom3
domesticus	Germany	Lindenau 5	SLYD	SZ470	50.5811	12.5961	13	1065	37	OQ054415	https://www.ncbi.nlm.nih.gov/nuccore/OQ054415	Piálek,J. et al. 2025	Scientific Reports 15(1): 12060		QHQ	QDK	QDK	QVK	QVK	AVQ	ANQ	AVQ	AVQ	AVQ	QNK	QDQ					dom3
domesticus	Germany	Plössen 18	SPLY	SZ1018	49.855	11.7861	13	1095	dom3	MT252956, OQ054419	https://www.ncbi.nlm.nih.gov/nuccore/MT252956	Mukaj,A. et al. 2020	Molecular Biology and Evolution, 37(12): 3423–3438		QHQ	QDK	QDK	QVK	QVK	AVQ	ANQ	AVQ	AVQ	AVQ	QNK	QDQ					dom3	Piálek,J. et al. 2025	Scientific Reports 15(1): 12060	https://www.ncbi.nlm.nih.gov/nuccore/OQ054419
domesticus	Germany	Schweben 6	SCHEFE	ISI1100	50.4278	9.59833	13	1065	37	OQ054406	https://www.ncbi.nlm.nih.gov/nuccore/OQ054406	Piálek,J. et al. 2025	Scientific Reports 15(1): 12060		QHQ	QDK	QDK	QVK	QVK	AVQ	ANQ	AVQ	AVQ	AVQ	QNK	QDQ					dom3
domesticus	Germany	Schweben 6	SCHEST	ISI6441	50.4278	9.59833	13	1095		MT252953, OQ054407	https://www.ncbi.nlm.nih.gov/nuccore/MT252953.1	Mukaj,A. et al. 2020	Molecular Biology and Evolution, 37(12): 3423–3438		QHQ	QDK	QDK	QVK	QVK	AVQ	ANQ	AVQ	AVQ	AVQ	QNK	QDQ					dom3	Piálek,J. et al. 2025	Scientific Reports 15(1): 12060	https://www.ncbi.nlm.nih.gov/nuccore/OQ054407
domesticus	Germany	Schweben 6	SCS2	SK3970	50.4278	9.59833	13					Klusáčková,P. et al. 2026	Unpublished data		QHQ	QDK	QDK	QVK	QVK	AVQ	ANQ	AVQ	AVQ	AVQ	QNK	QDQ					dom3
domesticus	Italy	Cislago		17785	45.6608	8.974	13	1107	46	KF462451	https://www.ncbi.nlm.nih.gov/nuccore/KF462451	Buard,J. et al. 2014	PLoS One 9: e85021		QHQ	QDK	QDK	QVK	QVK	AVQ	ANQ	AVQ	AVQ	AVQ	QNK	QDQ					dom3
domesticus	Italy	Cislago		MG394	45.6608	8.974	13	1095	37	AB843881	https://www.ncbi.nlm.nih.gov/nuccore/AB843881.1	Kono,H. et al. 2014	DNA Research 21 (3) 315–326		QHQ	QDK	QDK	QVK	QVK	AVQ	ANQ	AVQ	AVQ	AVQ	QNK	QDQ					dom3
domesticus	Italy	Orceto	DJO	17657, SX9951	43.5909	10.5961	13	1107, 1065	37	KF462452, OQ054397	https://www.ncbi.nlm.nih.gov/nuccore/KF462452	Buard,J. et al. 2014	PLoS One 9: e85021		QHQ	QDK	QDK	QVK	QVK	AVQ	ANQ	AVQ	AVQ	AVQ	QNK	QDQ					dom3	Piálek,J. et al. 2025	Scientific Reports 15(1): 12060	https://www.ncbi.nlm.nih.gov/nuccore/OQ054397
domesticus	Peru	Rimac Valley	PERA/EiJ		-12.0252	-77.0332	13	747	37	AB844044	https://www.ncbi.nlm.nih.gov/nuccore/AB844044.1	Kono,H. et al. 2014	DNA Research 21 (3) 315–326		QHQ	QDK	QDK	QVK	QVK	AVQ	ANQ	AVQ	AVQ	AVQ	QNK	QDQ					dom3
domesticus	Peru	Rimac Valley	PERA/EiJ		-12.0252	-77.0332	13	1095	37	AB843906	https://www.ncbi.nlm.nih.gov/nuccore/AB843906.1	Kono,H. et al. 2014	DNA Research 21 (3) 315–326		QHQ	QDK	QDK	QVK	QVK	AVQ	ANQ	AVQ	AVQ	AVQ	QNK	QDQ					dom3
domesticus	Portugal	Soalhães	SOAL	SZ2705	41.1661	-7.86778	13	1065	37	OQ054417	https://www.ncbi.nlm.nih.gov/nuccore/OQ054417	Piálek,J. et al. 2025	Scientific Reports 15(1): 12060		QHQ	QDK	QDK	QVK	QVK	AVQ	ANQ	AVQ	AVQ	AVQ	QNK	QDQ					dom3
domesticus	Scotland	Scar, Whitemill, Sunday Isl.	SIN	SZ3480	59.2974	-2.55357	13	1095, 1065	37	MT252954, OQ054411	https://www.ncbi.nlm.nih.gov/nuccore/MT252954.1	Mukaj,A. et al. 2020	Molecular Biology and Evolution, 37(12): 3423–3438		QHQ	QDK	QDK	QVK	QVK	AVQ	ANQ	AVQ	AVQ	AVQ	QNK	QDQ					dom3	Piálek,J. et al. 2025	Scientific Reports 15(1): 12060	https://www.ncbi.nlm.nih.gov/nuccore/OQ054411
domesticus	Scotland	Scar, Whitemill, Sunday Isl.	SIT	SZ476	59.2974	-2.55357	13	1095, 1065	dom3	MT252955, OQ054412	https://www.ncbi.nlm.nih.gov/nuccore/MT252955.1	Mukaj,A. et al. 2020	Molecular Biology and Evolution, 37(12): 3423–3438		QHQ	QDK	QDK	QVK	QVK	AVQ	ANQ	AVQ	AVQ	AVQ	QNK	QDQ					dom3	Piálek,J. et al. 2025	Scientific Reports 15(1): 12060	https://www.ncbi.nlm.nih.gov/nuccore/OQ054412
domesticus	Senegal	Dakar		17768	14.7167	-17.4677	13	1107	46	KF462453	https://www.ncbi.nlm.nih.gov/nuccore/KF462453	Buard,J. et al. 2014	PLoS One 9: e85021		QHQ	QDK	QDK	QVK	QVK	AVQ	ANQ	AVQ	AVQ	AVQ	QNK	QDQ					dom3
domesticus	Seychelles	Seychelles		MG5188	-4.67957	55.492	13	1095	37	AB843873	https://www.ncbi.nlm.nih.gov/nuccore/AB843873.1	Kono,H. et al. 2014	DNA Research 21 (3) 315–326		QHQ	QDK	QDK	QVK	QVK	AVQ	ANQ	AVQ	AVQ	AVQ	QNK	QDQ					dom3
domesticus	Spain	Menorca		17770	39.9991	3.8389	13	1107	46	KF462456	https://www.ncbi.nlm.nih.gov/nuccore/KF462456	Buard,J. et al. 2014	PLoS One 9: e85021		QHQ	QDK	QDK	QVK	QVK	AVQ	ANQ	AVQ	AVQ	AVQ	QNK	QDQ					dom3
domesticus	Spain	Minorca		MG380	39.9991	3.8389	13	1095	37	AB843882	https://www.ncbi.nlm.nih.gov/nuccore/AB843882.1	Kono,H. et al. 2014	DNA Research 21 (3) 315–326		QHQ	QDK	QDK	QVK	QVK	AVQ	ANQ	AVQ	AVQ	AVQ	QNK	QDQ					dom3
domesticus	Tunisia	Djemmal		7252	35.622	10.7718	13	1107	46	KF462460	https://www.ncbi.nlm.nih.gov/nuccore/KF462460	Buard,J. et al. 2014	PLoS One 9: e85021		QHQ	QDK	QDK	QVK	QVK	AVQ	ANQ	AVQ	AVQ	AVQ	QNK	QDQ					dom3
domesticus	Turkey	Altindere		HS4378	40.6907	30.7004	13	1095	37	AB843889	https://www.ncbi.nlm.nih.gov/nuccore/AB843889.1	Kono,H. et al. 2014	DNA Research 21 (3) 315–326		QHQ	QDK	QDK	QVK	QVK	AVQ	ANQ	AVQ	AVQ	AVQ	QNK	QDQ					dom3
domesticus	UK	Stokholm Is.	SK/CamEiJ		53.0027	-2.1794	13	1095	37	AB843905	https://www.ncbi.nlm.nih.gov/nuccore/AB843905.1	Kono,H. et al. 2014	DNA Research 21 (3) 315–326		QHQ	QDK	QDK	QVK	QVK	AVQ	ANQ	AVQ	AVQ	AVQ	QNK	QDQ					dom3
domesticus	USA	California	CALIF	7622	36.7783	-119.418	13	1107	37	KF462464	https://www.ncbi.nlm.nih.gov/nuccore/KF462464	Buard,J. et al. 2014	PLoS One 9: e85021		QHQ	QDK	QDK	QVK	QVK	AVQ	ANQ	AVQ	AVQ	AVQ	QNK	QDQ					dom3
domesticus	USA	Centreville	WSB/EiJ		38.8404	-77.4289	13	747	37	AB844049	https://www.ncbi.nlm.nih.gov/nuccore/AB844049	Kono,H. et al. 2014	DNA Research 21 (3) 315–326		QHQ	QDK	QDK	QVK	QVK	AVQ	ANQ	AVQ	AVQ	AVQ	QNK	QDQ					dom3
domesticus	USA	Centreville	WSB/EiJ		38.8404	-77.4289	13	927	37	AB843907	https://www.ncbi.nlm.nih.gov/nuccore/AB843907	Kono,H. et al. 2014	DNA Research 21 (3) 315–326		QHQ	QDK	QDK	QVK	QVK	AVQ	ANQ	AVQ	AVQ	AVQ	QNK	QDQ					dom3
domesticus	USA	Centreville	WSB/EiJ		38.8404	-77.4289	13	1517	37	GU183911	https://www.ncbi.nlm.nih.gov/nuccore/GU183911	Parvanov,E.D. et al. 2010	Science 327 (5967) 835		QHQ	QDK	QDK	QVK	QVK	AVQ	ANQ	AVQ	AVQ	AVQ	QNK	QDQ					dom3	Kono,H. et al. 2014	DNA Research 21 (3) 315–326	https://www.ncbi.nlm.nih.gov/nuccore/AB843907	https://www.ncbi.nlm.nih.gov/nuccore/AB844049
domesticus	USA	Lewes, Delaware	LEWES	125.1M	38.7811	-75.1571	13	1134	37	MZ733983	https://www.ncbi.nlm.nih.gov/nuccore/MZ733983	Larson,E.L. et al. 2022	G3-Genes Genomes Genetics 12: jkab407		QHQ	QDK	QDK	QVK	QVK	AVQ	ANQ	AVQ	AVQ	AVQ	QNK	QDQ					dom3
domesticus			SJL/J				13	1095	37	AB843897	https://www.ncbi.nlm.nih.gov/nuccore/AB843897.1	Kono,H. et al. 2014	DNA Research 21 (3) 315–326		QHQ	QDK	QDK	QVK	QVK	AVQ	ANQ	AVQ	AVQ	AVQ	QNK	QDQ					dom3
domesticus			SK/Cam				13	747	37	AB844047	https://www.ncbi.nlm.nih.gov/nuccore/AB844047.1	Kono,H. et al. 2014	DNA Research 21 (3) 315–326		QHQ	QDK	QDK	QVK	QVK	AVQ	ANQ	AVQ	AVQ	AVQ	QNK	QDQ					dom3
domesticus	USA	Saratoga Springs, NY	SARC/NachJ		43.0833	-73.7849	12					Dumont, B. et al. 2024	PLoS Genetics 20(4): e1011228		QHQ	QDK	QDK	QVK	QVK	AVQ	ANQ	AVQ	AVQ	QNK	QDQ						dom123
domesticus	Germany	Cologne-Bonn	CB	CB50036599	50.6831	6.9495	13	1095	dom11	OQ055176	https://www.ncbi.nlm.nih.gov/nuccore/OQ055176	AbuAlia,K.F.N. et al. 2024	Genetics 226(3): iyae004		QHQ	QDK	QDK	QVK	QVK	AVQ	ANQ	QVQ	AVQ	AVQ	QNK	QDQ					dom100
domesticus	Germany	Arzdorf		ST5064	50.6111	7.0881	14			PV833234		Klusáčková,P. et al. 2026	This paper		QHQ	QDK	QDK	QVK	QVK	AVQ	AVQ	ANQ	AVQ	AVQ	AVQ	QNK	QDQ				dom97
domesticus	Italy	Migiondo	SPOS	ISI4300	46.3228	10.3047	13	1065		OQ054420	https://www.ncbi.nlm.nih.gov/nuccore/OQ054420	Piálek,J. et al. 2025	Scientific Reports 15(1): 12060		QHQ	QDK	QDK	QVK	QVK	AVQ	AVQ	AVQ	AVQ	ANQ	QNK	QDQ					dom11
domesticus	Germany	Arzdorf		ST5067_1	50.6111	7.0881	13			PV833235		Klusáčková,P. et al. 2026	This paper		QHQ	QDK	QDK	QVK	QVK	AVQ	AVQ	AVQ	AVQ	AVQ	QNK	QDQ					dom10
domesticus	Germany	Arzdorf		ST5072	50.6111	7.0881	13			PV833236		Klusáčková,P. et al. 2026	This paper		QHQ	QDK	QDK	QVK	QVK	AVQ	AVQ	AVQ	AVQ	AVQ	QNK	QDQ					dom10
domesticus	Germany	Lindenau 5	SLYM	SZ3547	50.5811	12.5961	13	1065		OQ054416	https://www.ncbi.nlm.nih.gov/nuccore/OQ054416	Piálek,J. et al. 2025	Scientific Reports 15(1): 12060		QHQ	QDK	QDK	QVK	QVK	AVQ	AVQ	AVQ	AVQ	AVQ	QNK	QDQ					dom10
domesticus	Germany	Schweben 6		SK3959	50.4278	9.59833	13					Klusáčková,P. et al. 2026	Unpublished data		QHQ	QDK	QDK	QVK	QVK	AVQ	AVQ	AVQ	AVQ	AVQ	QNK	QDQ					dom10
domesticus	Germany	Starkenberg	SSYD	SZ1928	50.9836	12.3117	13	1065		OQ054421	https://www.ncbi.nlm.nih.gov/nuccore/OQ054421	Piálek,J. et al. 2025	Scientific Reports 15(1): 12060		QHQ	QDK	QDK	QVK	QVK	AVQ	AVQ	AVQ	AVQ	AVQ	QNK	QDQ					dom10
domesticus	Germany	Starkenberg	SSYM	SZ6313	50.9836	12.3117	13	1065		OQ054422	https://www.ncbi.nlm.nih.gov/nuccore/OQ054422	Piálek,J. et al. 2025	Scientific Reports 15(1): 12060		QHQ	QDK	QDK	QVK	QVK	AVQ	AVQ	AVQ	AVQ	AVQ	QNK	QDQ					dom10
domesticus	Germany	Thallwitz 57	STYD	SZ2208	51.4286	12.6975	13	1065		OQ054426	https://www.ncbi.nlm.nih.gov/nuccore/OQ054426	Piálek,J. et al. 2025	Scientific Reports 15(1): 12060		QHQ	QDK	QDK	QVK	QVK	AVQ	AVQ	AVQ	AVQ	AVQ	QNK	QDQ					dom10
domesticus	Germany	Thallwitz 57	STYM	EX2620	51.4286	12.6975	13	1065		OQ054427	https://www.ncbi.nlm.nih.gov/nuccore/OQ054427	Piálek,J. et al. 2025	Scientific Reports 15(1): 12060		QHQ	QDK	QDK	QVK	QVK	AVQ	AVQ	AVQ	AVQ	AVQ	QNK	QDQ					dom10
domesticus	Germany	Zilchenrich 4		SK3433	49.3883	12.1805	13					Klusáčková,P. et al. 2026	Unpublished data		QHQ	QDK	QDK	QVK	QVK	AVQ	AVQ	AVQ	AVQ	AVQ	QNK	QDQ					dom10
domesticus	Italy	Sernio	SUV	SZ2303	46.2253	10.2014	13	1065		OQ054429	https://www.ncbi.nlm.nih.gov/nuccore/OQ054429	Piálek,J. et al. 2025	Scientific Reports 15(1): 12060		QHQ	QDK	QDK	QVK	QVK	AVQ	AVQ	AVQ	AVQ	AVQ	QNK	QDQ					dom10
domesticus	Germany	Arzdorf		ST6688_1	50.6111	7.0881	13			PV833237		Klusáčková,P. et al. 2026	This paper		QHQ	QDK	QDK	QVK	QVK	AVQ	AVQ	AVQ	AVQ	AVQ	QNQ	QDQ					dom108
domesticus	Germany	Arzdorf		ST6688_2	50.6111	7.0881	12			PV833238		Klusáčková,P. et al. 2026	This paper		QHQ	QDK	QDK	QVK	QVK	AVQ	AVQ	AVQ	AVQ	QNK	QDQ						dom109
domesticus	Germany	Suckow	SUCK	SX1114	53.412	12.327	11	897	dom1	OQ054428	https://www.ncbi.nlm.nih.gov/nuccore/OQ054428	Piálek,J. et al. 2025	Scientific Reports 15(1): 12060		QHQ	QDK	QDK	QVK	QVK	AVQ	AVQ	AVQ	QNK	QDQ							dom1
domesticus	Germany	Schweben 2	SCHUNT	SZ5445	50.4333	9.58333	13	1065		MT252957, OQ054408	https://www.ncbi.nlm.nih.gov/nuccore/MT252957	Mukaj,A. et al. 2020	Molecular Biology and Evolution, 37(12): 3423–3438		QHQ	QDK	QDK	QVK	QVK	AVQ	QNQ	AVQ	AVQ	AVQ	QNK	QDQ					dom4	Piálek,J. et al. 2025	Scientific Reports 15(1): 12060	https://www.ncbi.nlm.nih.gov/nuccore/OQ054408
domesticus	Germany	Arzdorf		ST5071	50.6111	7.0881	13			PV833239		Klusáčková,P. et al. 2026	This paper		QHQ	QDK	QDK	QVK	QVK	AVQ	QNQ	AVQ	AVQ	AVQ	QNK	QDQ					dom4
domesticus	Iran	Ahvaz		18807	31.3183	48.6706	12	1023	44	KF462443	https://www.ncbi.nlm.nih.gov/nuccore/KF462443	Buard,J. et al. 2014	PLoS One 9: e85021		QHQ	QDK	QDK	QVK	QVK	AVQ	QNQ	AVQ	AVQ	QNK	QDQ						dom52
castaneus	Madagascar	Manakasina	MDG1	SX6124	-18.1238	47.9441	13	1065		OQ054377	https://www.ncbi.nlm.nih.gov/nuccore/OQ054377	Piálek,J. et al. 2025	Scientific Reports 15(1): 12060		QHQ	QDK	QDK	QVK	QVK	AVQ	QNQ	AVQ	QVQ	AVQ	QNK	QDQ					dom19
domesticus	Germany	Arzdorf		ST5070	50.6111	7.0881	13			PV833240		Klusáčková,P. et al. 2026	This paper		QHQ	QDK	QDK	QVK	QVK	AVQ	QVQ	AVQ	AVQ	AVQ	QNK	QDQ					dom105
domesticus	Germany	Arzdorf		ST6686	50.6111	7.0881	14			PV833241		Klusáčková,P. et al. 2026	This paper		QHQ	QDK	QDK	QVK	QVK	QVK	AVQ	AVQ	AVQ	AVQ	AVQ	QNK	QDQ				dom110
domesticus	Germany	Arzdorf		ST6692_2	50.6111	7.0881	13			PV833242		Klusáčková,P. et al. 2026	This paper		QHQ	QDK	QDK	QVK	QVK	QVQ	ANQ	AVQ	AVQ	AVQ	QNK	QDQ					dom111
domesticus	Germany	Arzdorf		ST5067_2	50.6111	7.0881	12			PV833243		Klusáčková,P. et al. 2026	This paper		QHQ	QDK	QDK	QVK	QVK	QVQ	ANQ	AVQ	AVQ	QNK	QDQ						dom102
domesticus	Germany	Arzdorf		ST5069_2	50.6111	7.0881	12			PV833244		Klusáčková,P. et al. 2026	This paper		QHQ	QDK	QDK	QVK	QVK	QVQ	ANQ	AVQ	AVQ	QNK	QDQ						dom102
domesticus	Germany	Arzdorf		ST6692_1	50.6111	7.0881	14			PV833245		Klusáčková,P. et al. 2026	This paper		QHQ	QDK	QDK	QVK	QVK	QVQ	AVQ	AVQ	AVQ	AVQ	AVQ	QNK	QDQ				dom112
domesticus	Germany	Arzdorf		ST6690	50.6111	7.0881	13			PV833246		Klusáčková,P. et al. 2026	This paper		QHQ	QDK	QDK	QVK	QVQ	AVQ	ANQ	AVQ	AVQ	QNK	QNQ	QDQ					dom113
domesticus	Germany	Arzdorf		ST5068	50.6111	7.0881	13			PV833247		Klusáčková,P. et al. 2026	This paper		QHQ	QDK	QDK	QVK	QVQ	AVQ	AVQ	QVQ	QVK	QNK	QNQ	QDQ					dom103
castaneus	China	Kunming		MG678	24.8801	102.833	12	1011	Da2	AB843933	https://www.ncbi.nlm.nih.gov/nuccore/AB843933.1	Kono,H. et al. 2014	DNA Research 21 (3) 315–326		QHQ	QDK	QDK	QVK	QVK	AVQ	ANQ	AVQ	AVQ	QNK	QDQ						dom2
domesticus	NA	NA	129s1/SvImJ				12	747	Da2	AB844032	https://www.ncbi.nlm.nih.gov/nuccore/AB844032.1	Kono,H. et al. 2014	DNA Research 21 (3) 315–326		QHQ	QDK	QDK	QVK	QVK	AVQ	ANQ	AVQ	AVQ	QNK	QDQ						dom2
domesticus	NA	NA	A/J	ISII15			12	747, 981	Da2	AB844033, OQ054384	https://www.ncbi.nlm.nih.gov/nuccore/AB844033.1	Kono,H. et al. 2014	DNA Research 21 (3) 315–326		QHQ	QDK	QDK	QVK	QVK	AVQ	ANQ	AVQ	AVQ	QNK	QDQ						dom2	Piálek,J. et al. 2025	Scientific Reports 15(1): 12060	https://www.ncbi.nlm.nih.gov/nuccore/OQ054384
domesticus	NA	NA	C57BL/10J				12	1011, 747	Da2	AB844034	https://www.ncbi.nlm.nih.gov/nuccore/AB844034.1	Kono,H. et al. 2014	DNA Research 21 (3) 315–326		QHQ	QDK	QDK	QVK	QVK	AVQ	ANQ	AVQ	AVQ	QNK	QDQ						dom2
domesticus	NA	NA	C57BL/6F	ISI5949	NA	NA	12	981	45	OQ054388	https://www.ncbi.nlm.nih.gov/nuccore/OQ054388	Piálek,J. et al. 2025	Scientific Reports 15(1): 12060		QHQ	QDK	QDK	QVK	QVK	AVQ	ANQ	AVQ	AVQ	QNK	QDQ						dom2
domesticus	NA	NA	C57BL/6F	SZ2434			12	981	dom2	OQ054388	https://www.ncbi.nlm.nih.gov/nuccore/OQ054388	Piálek,J. et al. 2025	Scientific Reports 15(1): 12060		QHQ	QDK	QDK	QVK	QVK	AVQ	ANQ	AVQ	AVQ	QNK	QDQ						dom2
domesticus	NA	NA	C57BL/6J				12	1433	45	GU183910	https://www.ncbi.nlm.nih.gov/nuccore/GU183910.1	Parvanov,E.D. et al. 2010	Science 327 (5967) 835		QHQ	QDK	QDK	QVK	QVK	AVQ	ANQ	AVQ	AVQ	QNK	QDQ						dom2
domesticus	NA	NA	C57BL/10S				12	2544		HQ704391	https://www.ncbi.nlm.nih.gov/nuccore/HQ704391.1	Smagulova,F. et al. 2011	Nature 472 375–378		QHQ	QDK	QDK	QVK	QVK	AVQ	ANQ	AVQ	AVQ	QNK	QDQ						dom2
domesticus	NA	NA	C57BR/J				12	1011	Da2	AB843896	https://www.ncbi.nlm.nih.gov/nuccore/AB843896.1	Kono,H. et al. 2014	DNA Research 21 (3) 315–326		QHQ	QDK	QDK	QVK	QVK	AVQ	ANQ	AVQ	AVQ	QNK	QDQ						dom2
domesticus	NA	NA	DBA2/J				12	747	Da2	AB844040	https://www.ncbi.nlm.nih.gov/nuccore/AB844040.1	Kono,H. et al. 2014	DNA Research 21 (3) 315–326		QHQ	QDK	QDK	QVK	QVK	AVQ	ANQ	AVQ	AVQ	QNK	QDQ						dom2
domesticus	NA	NA	LP/J				12	1011	Da2	AB843902	https://www.ncbi.nlm.nih.gov/nuccore/AB843902.1	Kono,H. et al. 2014	DNA Research 21 (3) 315–326		QHQ	QDK	QDK	QVK	QVK	AVQ	ANQ	AVQ	AVQ	QNK	QDQ						dom2
domesticus	USA	Pensylvania	PAC	7725	41.2033	-77.1945	12	1023	45	KF462465	https://www.ncbi.nlm.nih.gov/nuccore/KF462465	Buard,J. et al. 2014	PLoS One 9: e85021		QHQ	QDK	QDK	QVK	QVK	AVQ	ANQ	AVQ	AVQ	QNK	QDQ						dom2
domesticus	Germany	Havertofloit		19164	51.0376	5.9093	12	1023	45	KF462439	https://www.ncbi.nlm.nih.gov/nuccore/KF462439	Buard,J. et al. 2014	PLoS One 9: e85021		QHQ	QDK	QDK	QVK	QVK	AVQ	ANQ	AVQ	AVQ	QNK	QDQ						dom2
domesticus	Germany	Klappholz		19166	54.6216	9.53423	12	1023	45	KF462440	https://www.ncbi.nlm.nih.gov/nuccore/KF462440	Buard,J. et al. 2014	PLoS One 9: e85021		QHQ	QDK	QDK	QVK	QVK	AVQ	ANQ	AVQ	AVQ	QNK	QDQ						dom2
domesticus	Morocco	Azrou		MG390	33.4347	-5.23189	12	1011	Da2	AB843888	https://www.ncbi.nlm.nih.gov/nuccore/AB843888.1	Kono,H. et al. 2014	DNA Research 21 (3) 315–326		QHQ	QDK	QDK	QVK	QVK	AVQ	ANQ	AVQ	AVQ	QNK	QDQ						dom2
musculus	China	Tongliao		MG3091	43.6529	122.243	12	1011	Da2	AB843984	https://www.ncbi.nlm.nih.gov/nuccore/AB843984.1	Kono,H. et al. 2014	DNA Research 21 (3) 315–326		QHQ	QDK	QDK	QVK	QVK	AVQ	ANQ	AVQ	AVQ	QNK	QDQ						dom2
domesticus	Portugal	Madeira Is.					10	843	11J	MK848103	https://www.ncbi.nlm.nih.gov/nuccore/MK848103.1	Vara,C. et al. 2019	Molecular Biology and Evolution 36(8): 1686–1700		QHQ	QDK	QVK	QDK	ADQ	QDQ	QDK	QNK	QDQ								dom53
domesticus	Portugal	Madeira Is.					12	927	12J	MK848126	https://www.ncbi.nlm.nih.gov/nuccore/MK848126.1	Vara,C. et al. 2019	Molecular Biology and Evolution 36(8): 1686–1700		QHQ	QDK	QVK	QDK	AVQ	ANQ	EVQ	AVQ	AVQ	QNK	QDQ						dom54
domesticus	Spain	Badalona			41.447	2.24496	12	927	12D	MK848120	https://www.ncbi.nlm.nih.gov/nuccore/MK848120.1	Vara,C. et al. 2019	Molecular Biology and Evolution 36(8): 1686–1700		QHQ	QDK	QVK	QDK	AVQ	AVQ	AVQ	AVQ	AVQ	QNK	QDQ						dom55
domesticus	Belgium	Perwez		19212	50.624	4.81503	13	1107	50	KF462426	https://www.ncbi.nlm.nih.gov/nuccore/KF462426	Buard,J. et al. 2014	PLoS One 9: e85021		QHQ	QDK	QVK	QDK	QDQ	ANK	ANQ	AVQ	AVQ	ANQ	QNK	QDQ					dom56
domesticus	Germany	Letzau		SK3547	49.6773	12.245	13					Klusáčková,P. et al. 2026	Unpublished data		QHQ	QDK	QVK	QDK	QDQ	ANK	ANQ	AVQ	AVQ	ANQ	QNK	QDQ					dom56
domesticus	Iran	Hamadan		18755	34.7989	48.515	9	771	49	KF462444	https://www.ncbi.nlm.nih.gov/nuccore/KF462444	Buard,J. et al. 2014	PLoS One 9: e85021		QHQ	QDK	QVK	QDK	AVQ	ANQ	QNK	QDQ									dom57
domesticus	Portugal	Madeira Is.					11	843	11N	MK848107	https://www.ncbi.nlm.nih.gov/nuccore/MK848107.1	Vara,C. et al. 2019	Molecular Biology and Evolution 36(8): 1686–1700		QHQ	QDK	QVK	QDQ	AVQ	QDQ	QDQ	QVQ	QNK	QDQ							dom58
domesticus	Portugal	Madeira Is.					11	843	11I	MK848102	https://www.ncbi.nlm.nih.gov/nuccore/MK848102.1	Vara,C. et al. 2019	Molecular Biology and Evolution 36(8): 1686–1700		QHQ	QDK	QVK	QHQ	AVQ	QHQ	QDQ	QVQ	QNK	QDQ							dom59
domesticus	Portugal	Madeira Is.					11	843	11M	MK848106	https://www.ncbi.nlm.nih.gov/nuccore/MK848106.1	Vara,C. et al. 2019	Molecular Biology and Evolution 36(8): 1686–1700		QHQ	QDK	QVK	QLQ	AVQ	QHQ	QDQ	QVQ	QNK	QDQ							dom61
domesticus	Portugal	Madeira Is.					11	843	11L	MK848105	https://www.ncbi.nlm.nih.gov/nuccore/MK848105.1	Vara,C. et al. 2019	Molecular Biology and Evolution 36(8): 1686–1700		QHQ	QDK	QVK	QVK	AVQ	ADQ	AVQ	AVQ	QDQ	QDQ							dom62
domesticus	Portugal	Madeira Is.					12	927	12M	MK848129	https://www.ncbi.nlm.nih.gov/nuccore/MK848129.1	Vara,C. et al. 2019	Molecular Biology and Evolution 36(8): 1686–1700		QHQ	QDK	QVK	QVK	AVQ	ANQ	AVQ	AVQ	ADK	QTK	QDQ						dom63
domesticus	Canada	Edmonton, AB	EDMB/NachJ		53.5459	-113.494	12					Dumont, B. et al. 2024	PLoS Genetics 20(4): e1011228		QHQ	QDK	QVK	QVK	AVQ	ANQ	AVQ	AVQ	AVQ	QNK	QDQ						dom64
domesticus	Portugal	Madeira Is.					12	927	12K	MK848127	https://www.ncbi.nlm.nih.gov/nuccore/MK848127.1	Vara,C. et al. 2019	Molecular Biology and Evolution 36(8): 1686–1700		QHQ	QDK	QVK	QVK	AVQ	ANQ	AVQ	AVQ	AVQ	QNK	QDQ						dom64
domesticus	Portugal	Soalhães	SOAL2	SK3767	41.1661	-7.86778	12					Klusáčková,P. et al. 2026	Unpublished data		QHQ	QDK	QVK	QVK	AVQ	ANQ	AVQ	AVQ	AVQ	QNK	QDQ						dom64
domesticus	Germany	Straas	STRB	SZ2078	50.181	11.763	11	897		MT252958, OQ054425	https://www.ncbi.nlm.nih.gov/nuccore/MT252958	Mukaj,A. et al. 2020	Molecular Biology and Evolution, 37(12): 3423–3438		QHQ	QDK	QVK	QVK	AVQ	ANQ	AVQ	AVQ	QNK	QDQ							dom5	Piálek,J. et al. 2025	Scientific Reports 15(1): 12060	https://www.ncbi.nlm.nih.gov/nuccore/OQ054425
domesticus	Portugal	Madeira Is.					11	843	11K	MK848104	https://www.ncbi.nlm.nih.gov/nuccore/MK848104.1	Vara,C. et al. 2019	Molecular Biology and Evolution 36(8): 1686–1700		QHQ	QDK	QVK	QVK	AVQ	ANQ	AVQ	AVQ	QNK	QDQ							dom5
domesticus	Tunisia	Djemmal		7252	35.622	10.7718	11	939	51	KF462459	https://www.ncbi.nlm.nih.gov/nuccore/KF462459	Buard,J. et al. 2014	PLoS One 9: e85021		QHQ	QDK	QVK	VVK	QHQ	QVK	QDQ	ANQ	QNK	QDQ							dom65
domesticus	Portugal	Madeira Is.					12	927	12L	MK848128	https://www.ncbi.nlm.nih.gov/nuccore/MK848128.1	Vara,C. et al. 2019	Molecular Biology and Evolution 36(8): 1686–1700		QHQ	QDK	QVQ	QVK	AVQ	ANQ	AVQ	QVQ	AVQ	QNK	QDQ						dom66
domesticus	Portugal	Madeira Is.					11	843	11Q	MK848110	https://www.ncbi.nlm.nih.gov/nuccore/MK848110.1	Vara,C. et al. 2019	Molecular Biology and Evolution 36(8): 1686–1700		QHQ	QDK	VDK	QHQ	ADQ	QHQ	QDK	QVK	QDK	QDK							dom67
domesticus	Portugal	Madeira Is.					11	843	11R	MK848111	https://www.ncbi.nlm.nih.gov/nuccore/MK848111.1	Vara,C. et al. 2019	Molecular Biology and Evolution 36(8): 1686–1700		QHQ	QDK	VDK	QHQ	ADQ	QHQ	QDK	QVK	QNK	QDQ							dom68
domesticus	Portugal	Madeira Is.					15	1179	15B	MK848142	https://www.ncbi.nlm.nih.gov/nuccore/MK848142.1	Vara,C. et al. 2019	Molecular Biology and Evolution 36(8): 1686–1700		QHQ	QDK	VDK	QHQ	ADQ	QHQ	QDQ	QHQ	QHQ	QHK	QHQ	ANQ	QNK	QDQ			dom69
domesticus	Portugal	Madeira Is.					11	843	11P	MK848109	https://www.ncbi.nlm.nih.gov/nuccore/MK848109.1	Vara,C. et al. 2019	Molecular Biology and Evolution 36(8): 1686–1700		QHQ	QDK	VDK	QHQ	AVQ	QHQ	QDK	QVK	QNK	QDQ							dom70
domesticus	Portugal	Madeira Is.					16	1263	16A	MK848147	https://www.ncbi.nlm.nih.gov/nuccore/MK848147.1	Vara,C. et al. 2019	Molecular Biology and Evolution 36(8): 1686–1700		QHQ	QDK	VDK	QHQ	AVQ	QHQ	QDQ	QDK	QHQ	QHQ	QVK	QHQ	ANQ	QNK	QDQ		dom71
domesticus	Spain	Menorca		17770	39.9991	3.8389	8	687	58	KF462455	https://www.ncbi.nlm.nih.gov/nuccore/KF462455	Buard,J. et al. 2014	PLoS One 9: e85021		QHQ	QDK	VVK	QDQ	ANQ	QNK	QDQ										dom72
domesticus	USA	Tucson, AZ	TUCA/NachJ		32.2539	-110.974	13					Dumont, B. et al. 2024	PLoS Genetics 20(4): e1011228		QHQ	QDK	VVK	QHQ	ADQ	QHQ	QLK	RTS	QHQ	ANQ	QNK	QDQ					dom124
castaneus	Kenya	Nairobi	DKN	TA5560	-1.29207	36.8219	12	981		OQ054376	https://www.ncbi.nlm.nih.gov/nuccore/OQ054376	Piálek,J. et al. 2025	Scientific Reports 15(1): 12060		QHQ	QDK	VVK	QHQ	AVQ	QHQ	QDK	QDQ	ANQ	QNK	QDQ						dom18
domesticus	French Polynesia	Tahiti	DOT	17783, SX6480	-17.6509	-149.426	12	1023, 981	16	KF462463, OQ054399	https://www.ncbi.nlm.nih.gov/nuccore/KF462463	Buard,J. et al. 2014	PLoS One 9: e85021		QHQ	QDK	VVK	QHQ	AVQ	QHQ	QDK	QDQ	ANQ	QNK	QDQ						dom18	Piálek,J. et al. 2025	Scientific Reports 15(1): 12060	https://www.ncbi.nlm.nih.gov/nuccore/OQ054399
domesticus	Spain	Castellfollit del Boix			41.6659	1.68427	12	927	12C	MK848119	https://www.ncbi.nlm.nih.gov/nuccore/MK848119.1	Vara,C. et al. 2019	Molecular Biology and Evolution 36(8): 1686–1700		QHQ	QDK	VVK	QHQ	AVQ	QHQ	QDK	QDQ	ANQ	QNK	QDQ						dom18
domesticus	Spain	Castellfollit del Boix		St7, CFB28	41.6659	1.68427	12		12C			Capilla,L. et al. 2014	Proceedings of the Royal Society B-Biological Sciences 281(1786): 20140297		QHQ	QDK	VVK	QHQ	AVQ	QHQ	QDK	QDQ	ANQ	QNK	QDQ						dom18	Marín-García,C., et al. 2024	Molecular Biology and Evolution 41(4): msae063
domesticus	Spain	Castellfollit del Boix		St8, CFB29	41.6659	1.68427	12		12C			Capilla,L. et al. 2014	Proceedings of the Royal Society B-Biological Sciences 281(1786): 20140297		QHQ	QDK	VVK	QHQ	AVQ	QHQ	QDK	QDQ	ANQ	QNK	QDQ						dom18	Marín-García,C., et al. 2024	Molecular Biology and Evolution 41(4): msae063
domesticus	Spain	Castellfollit del Boix		CFB17	41.6659	1.68427	12		12C			Marín-García,C. et al. 2024	Molecular Biology and Evolution 41(4): msae063		QHQ	QDK	VVK	QHQ	AVQ	QHQ	QDK	QDQ	ANQ	QNK	QDQ						dom18
domesticus	Iran	Ahvaz	AH	AH50027703	31.314	48.67	12	1011	dom8	OQ055173	https://www.ncbi.nlm.nih.gov/nuccore/OQ055173	AbuAlia,K.F.N. et al. 2024	Genetics 226(3): iyae004		QHQ	QDK	VVK	QHQ	AVQ	QHQ	QDK	QDQ	ANQ	QNK	QDQ						dom18
castaneus	Madagascar	Manakasina	MDG	SX6124	-18.1238	47.9441	12	981		OQ054378	https://www.ncbi.nlm.nih.gov/nuccore/OQ054378	Piálek,J. et al. 2025	Scientific Reports 15(1): 12060		QHQ	QDK	VVK	QHQ	AVQ	QHQ	QDK	QDQ	ANQ	QNK	QDQ						dom18A
domesticus	USA	Gainesville, FL	GAIC/NachJ		29.6519	-82.3249						Dumont, B. et al. 2024	PLoS Genetics 20(4): e1011228		QHQ	QDK	VVK	QHQ	AVQ	QHQ	QDK	QVK	QDQ	QNK	QDQ						dom122
domesticus	Portugal	Madeira Is.					11	843	11O	MK848108	https://www.ncbi.nlm.nih.gov/nuccore/MK848108.1	Vara,C. et al. 2019	Molecular Biology and Evolution 36(8): 1686–1700		QHQ	QDK	VVK	QHQ	AVQ	QHQ	QDK	QVK	QHK	QDQ							dom73
domesticus	Senegal	Dakar		MG392	14.7167	-17.4677	12	1011	Db2	AB843875	https://www.ncbi.nlm.nih.gov/nuccore/AB843875.1	Kono,H. et al. 2014	DNA Research 21 (3) 315–326		QHQ	QDK	VVK	QHQ	AVQ	QHQ	QDK	QVK	QHK	QNK	QDQ						dom74
domesticus	NA	NA	C57BL/10.F				11	2460		HQ704390	https://www.ncbi.nlm.nih.gov/nuccore/HQ704390.1	Smagulova,F. et al. 2011	Nature 472 375–378		QHQ	QDK	VVK	QHQ	AVQ	QHQ	QDK	QVK	QNK	QDQ							dom17
domesticus	Algeria	Oran	BZO	17733, TA1003	35.6977	-0.633738	11	939	54	KF462424, OQ054383	https://www.ncbi.nlm.nih.gov/nuccore/KF462424	Buard,J. et al. 2014	PLoS One 9: e85021		QHQ	QDK	VVK	QHQ	AVQ	QHQ	QDK	QVK	QNK	QDQ							dom17	Piálek,J. et al. 2025	Scientific Reports 15(1): 12060	https://www.ncbi.nlm.nih.gov/nuccore/OQ054383
domesticus	France	Corsica		7564	42.0396	9.01289	11	1107	55	KF462436	https://www.ncbi.nlm.nih.gov/nuccore/KF462436	Buard,J. et al. 2014	PLoS One 9: e85021		QHQ	QDK	VVK	QHQ	AVQ	QHQ	QDK	QVK	QNK	QDQ							dom17
domesticus	Israel	Haifa		MG378	32.794	34.9896	11	927	54	AB843879	https://www.ncbi.nlm.nih.gov/nuccore/AB843879	Kono,H. et al. 2014	DNA Research 21 (3) 315–326		QHQ	QDK	VVK	QHQ	AVQ	QHQ	QDK	QVK	QNK	QDQ							dom17
domesticus	Israel	Kefar-Ahim	BIK	17668, SZ1767	31.7459	34.7559	11	939, 987	54	KF462446, OQ054381	https://www.ncbi.nlm.nih.gov/nuccore/KF462446	Buard,J. et al. 2014	PLoS One 9: e85021	BIK and DIK share the same allele in Studenec's strains	QHQ	QDK	VVK	QHQ	AVQ	QHQ	QDK	QVK	QNK	QDQ							dom17	Piálek,J. et al. 2025	Scientific Reports 15(1): 12060	https://www.ncbi.nlm.nih.gov/nuccore/OQ054381
domesticus	Israel	Keshet	DIK	SX7773	32.9804	35.8085	11	897	54	OQ054396	https://www.ncbi.nlm.nih.gov/nuccore/OQ054396	Piálek,J. et al. 2025	Scientific Reports 15(1): 12060		QHQ	QDK	VVK	QHQ	AVQ	QHQ	QDK	QVK	QNK	QDQ							dom17
domesticus	Israel	Sede-Boger		17771	30.8736	34.7931	11	939	54	KF462448	https://www.ncbi.nlm.nih.gov/nuccore/KF462448	Buard,J. et al. 2014	PLoS One 9: e85021		QHQ	QDK	VVK	QHQ	AVQ	QHQ	QDK	QVK	QNK	QDQ							dom17
domesticus	Israel	Sede-Boger		17772	30.8736	34.7931	11	939	54	KF462450	https://www.ncbi.nlm.nih.gov/nuccore/KF462450	Buard,J. et al. 2014	PLoS One 9: e85021		QHQ	QDK	VVK	QHQ	AVQ	QHQ	QDK	QVK	QNK	QDQ							dom17
domesticus	Spain	Castellfollit del Boix			41.6659	1.68427	11	843	11B	MK848095	https://www.ncbi.nlm.nih.gov/nuccore/MK848095	Vara,C. et al. 2019	Molecular Biology and Evolution 36(8): 1686–1700		QHQ	QDK	VVK	QHQ	AVQ	QHQ	QDK	QVK	QNK	QDQ							dom17
domesticus	Spain	Palma-de-Mallorca		7690	39.6013	2.63878	11	939	54	KF462457	https://www.ncbi.nlm.nih.gov/nuccore/KF462457	Buard,J. et al. 2014	PLoS One 9: e85021		QHQ	QDK	VVK	QHQ	AVQ	QHQ	QDK	QVK	QNK	QDQ							dom17
domesticus	Spain	Santa Perpètua de Mogoda		St11	41.5353	2.18215	11		11B			Capilla,L. et al. 2014	Proceedings of the Royal Society B-Biological Sciences 281(1786): 20140297		QHQ	QDK	VVK	QHQ	AVQ	QHQ	QDK	QVK	QNK	QDQ							dom17
domesticus	Bulgaria	Vlas		7626	42.715	27.761	17	1443	56	KF462432	https://www.ncbi.nlm.nih.gov/nuccore/KF462432	Buard,J. et al. 2014	PLoS One 9: e85021		QHQ	QDK	VVK	QHQ	AVQ	QHQ	QDK	VVK	QHQ	AVQ	QHQ	QDK	QDQ	ANQ	QNK	QDQ	dom96
domesticus	Israel	Sede-Boger		17771	30.8736	34.7931	16	1359	57	KF462449	https://www.ncbi.nlm.nih.gov/nuccore/KF462449	Buard,J. et al. 2014	PLoS One 9: e85021		QHQ	QDK	VVK	QHQ	AVQ	QHQ	QDQ	QDK	QHQ	QDQ	QVK	QDQ	ENQ	QNK	QDQ		dom75
domesticus	Portugal	Madeira Is.					15	1179	15F	MK848146	https://www.ncbi.nlm.nih.gov/nuccore/MK848146	Vara,C. et al. 2019	Molecular Biology and Evolution 36(8): 1686–1700		QHQ	QDK	VVK	QHQ	AVQ	QHQ	QDQ	QDK	QHQ	QHQ	QHQ	ANQ	QNK	QDQ			dom76
domesticus	Portugal	Madeira Is.					16	1263	16C	MK848149	https://www.ncbi.nlm.nih.gov/nuccore/MK848149	Vara,C. et al. 2019	Molecular Biology and Evolution 36(8): 1686–1700		QHQ	QDK	VVK	QHQ	AVQ	QHQ	QDQ	QDK	QHQ	QHQ	QVK	QHQ	QNQ	QNK	QDQ		dom77
domesticus	Spain	Los Ángeles	SLAS	SZ9899	37.9306	-3.34	9	729		OQ054414	https://www.ncbi.nlm.nih.gov/nuccore/OQ054414	Piálek,J. et al. 2025	Scientific Reports 15(1): 12060		QHQ	QDK	VVK	QHQ	AVQ	QHQ	QNK	QDQ									dom16
domesticus	Egypt	Cairo		17777	30.0444	31.2357	11	939	53	KF462433	https://www.ncbi.nlm.nih.gov/nuccore/KF462433	Buard,J. et al. 2014	PLoS One 9: e85021		QHQ	QDK	VVK	QHQ	QDK	QVK	QDQ	ANQ	QNK	QDQ							dom78
domesticus	Egypt	Cario		MG382	30.0444	31.2357	11	927	53	AB843883	https://www.ncbi.nlm.nih.gov/nuccore/AB843883	Kono,H. et al. 2014	DNA Research 21 (3) 315–326		QHQ	QDK	VVK	QHQ	QDK	QVK	QDQ	ANQ	QNK	QDQ							dom78
domesticus	Algeria	Oran		MG383	35.6987	-0.634932	9	759	Db4	AB843878	https://www.ncbi.nlm.nih.gov/nuccore/AB843878	Kono,H. et al. 2014	DNA Research 21 (3) 315–326		QHQ	QDK	VVK	QHQ	QDK	QVK	QNK	QDQ									dom79
castaneus	Iran	Oran		19043	25.3893	61.1374	10	1023	52	KF462411	https://www.ncbi.nlm.nih.gov/nuccore/KF462411	Buard,J. et al. 2014	PLoS One 9: e85021		QHQ	QDK	VVK	QHQ	QHQ	QHQ	QDK	KNK	QDQ								dom80
domesticus	Bulgaria	Pomorie		18223	42.568	27.615	12	939	59	KF462431	https://www.ncbi.nlm.nih.gov/nuccore/KF462431	Buard,J. et al. 2014	PLoS One 9: e85021		QHQ	QDK	VVQ	QHQ	AVQ	QHQ	QDK	QDQ	ANQ	QNK	QDQ						dom81
domesticus	Portugal	Madeira Is.					13	1011	13I	MK848138	https://www.ncbi.nlm.nih.gov/nuccore/MK848138	Vara,C. et al. 2019	Molecular Biology and Evolution 36(8): 1686–1700		QHQ	QDQ	QDK	QDK	QDQ	EDQ	ADQ	QDQ	QDQ	ADQ	QNK	QDQ					dom82
domesticus	Germany	Arzdorf		ST5074	50.6111	7.0881	13			PV833248		Klusáčková,P. et al. 2026	This paper		QHQ	QDQ	QDK	QVK	QVK	AVQ	ANQ	AVQ	AVQ	AVQ	QNK	QDQ					dom106
domesticus	Portugal	Madeira Is.					15	1179	15D	MK848144	https://www.ncbi.nlm.nih.gov/nuccore/MK848144	Vara,C. et al. 2019	Molecular Biology and Evolution 36(8): 1686–1700		QHQ	QHQ	ADK	QHQ	QVQ	QDQ	QDK	QHQ	QHQ	QVK	QHQ	ANQ	QNK	QDQ			dom83
domesticus	Spain	Barcelona					11	843	11E	MK848098	https://www.ncbi.nlm.nih.gov/nuccore/MK848098	Vara,C. et al. 2019	Molecular Biology and Evolution 36(8): 1686–1700		QHQ	QHQ	QDK	QDK	AVQ	ANQ	AVQ	AVQ	QNK	QDQ							dom84
domesticus	Portugal	Madeira Is.					13	1011	13F	MK848135	https://www.ncbi.nlm.nih.gov/nuccore/MK848135	Vara,C. et al. 2019	Molecular Biology and Evolution 36(8): 1686–1700		QHQ	QHQ	QDK	QDK	QDK	QDK	ADQ	ADQ	ADQ	ANQ	QNK	QDK					dom85
domesticus	Portugal	Madeira Is.					13	1011		MK848130	https://www.ncbi.nlm.nih.gov/nuccore/MK848130	Vara,C. et al. 2019	Molecular Biology and Evolution 36(8): 1686–1700		QHQ	QHQ	QDK	QDK	QDK	QDK	ADQ	ANQ	ADQ	ANQ	QNK	QDQ					dom86
domesticus	Spain	Los Ángeles	SLAL	SK3825	37.9306	-3.34	13	1065		OQ054413	https://www.ncbi.nlm.nih.gov/nuccore/OQ054413	Piálek,J. et al. 2025	Scientific Reports 15(1): 12060		QHQ	QHQ	QDK	QDK	QDK	QDK	AVQ	ANQ	AVQ	ANQ	QNK	QDQ					dom15
domesticus	Austria	Wiesberg	SWI	SZ6929	47.1169	10.4939	13	1065		OQ054430	https://www.ncbi.nlm.nih.gov/nuccore/OQ054430	Piálek,J. et al. 2025	Scientific Reports 15(1): 12060		QHQ	QHQ	QDK	QDK	QDK	QDK	AVQ	ANQ	AVQ	ANQ	QNK	QDQ					dom15
domesticus	Portugal	Madeira Is.					13	1011	13A	MK848132	https://www.ncbi.nlm.nih.gov/nuccore/MK848132	Vara,C. et al. 2019	Molecular Biology and Evolution 36(8): 1686–1700		QHQ	QHQ	QDK	QDK	QDK	QDK	AVQ	ANQ	AVQ	ANQ	QNK	QDQ					dom15
domesticus	Spain	Viladecans		VDC04	41.3155	2.01306	13		13A			Marín-García,C. et al. 2024	Molecular Biology and Evolution 41(4): msae063		QHQ	QHQ	QDK	QDK	QDK	QDK	AVQ	ANQ	AVQ	ANQ	QNK	QDQ					dom15
domesticus	Portugal	Madeira Is.					12	927	12H	MK848124	https://www.ncbi.nlm.nih.gov/nuccore/MK848124	Vara,C. et al. 2019	Molecular Biology and Evolution 36(8): 1686–1700		QHQ	QHQ	QDK	QDK	QDK	QDK	QDQ	QDQ	QDQ	QNK	QDQ						dom87
domesticus	Portugal	Madeira Is.					12	927	12I	MK848125	https://www.ncbi.nlm.nih.gov/nuccore/MK848125	Vara,C. et al. 2019	Molecular Biology and Evolution 36(8): 1686–1700		QHQ	QHQ	QDK	QDK	QDK	QDQ	ADQ	AVQ	ADQ	QNK	QDQ						dom88
domesticus	Spain	Viladecans		VDC04	41.3155	2.01306	12		12I			Marín-García,C. et al. 2024	Molecular Biology and Evolution 41(4): msae063		QHQ	QHQ	QDK	QDK	QDK	QDQ	ADQ	AVQ	ADQ	QNK	QDQ						dom88
domesticus	Portugal	Madeira Is.					13	1011	13B	MK848131	https://www.ncbi.nlm.nih.gov/nuccore/MK848132	Vara,C. et al. 2019	Molecular Biology and Evolution 36(8): 1686–1700		QHQ	QHQ	QDK	QDK	QVK	QDK	ADQ	ANQ	AVQ	ANQ	QNK	QDQ					dom89
domesticus	Portugal	Madeira Is.					13	1011	13E	MK848134	https://www.ncbi.nlm.nih.gov/nuccore/MK848134	Vara,C. et al. 2019	Molecular Biology and Evolution 36(8): 1686–1700		QHQ	QHQ	QDK	QDK	QVK	QDK	AVQ	ADQ	AVQ	ANQ	QNK	QDK					dom90
domesticus	Portugal	Madeira Is.					13	1011	13D	MK848133	https://www.ncbi.nlm.nih.gov/nuccore/MK848133	Vara,C. et al. 2019	Molecular Biology and Evolution 36(8): 1686–1700		QHQ	QHQ	QDK	QDK	QVK	QDK	AVQ	ADQ	AVQ	ANQ	QNK	QDQ					dom91
domesticus	Portugal	Madeira Is.					14	1095	14A	MK848140	https://www.ncbi.nlm.nih.gov/nuccore/MK848140	Vara,C. et al. 2019	Molecular Biology and Evolution 36(8): 1686–1700		QHQ	QHQ	QDK	QDK	QVK	QDQ	ADQ	AVQ	ADQ	AVQ	ANQ	QNK	QDQ				dom92
domesticus	Portugal	Madeira Is.					15	1179	15E	MK848145	https://www.ncbi.nlm.nih.gov/nuccore/MK848145	Vara,C. et al. 2019	Molecular Biology and Evolution 36(8): 1686–1700		QHQ	QHQ	QDK	QHQ	ADQ	QHQ	QDQ	QNQ	QNQ	QVQ	QHQ	ANQ	QNK	QDQ			dom93
domesticus	Portugal	Madeira Is.					15	1179	15A	MK848141	https://www.ncbi.nlm.nih.gov/nuccore/MK848141	Vara,C. et al. 2019	Molecular Biology and Evolution 36(8): 1686–1700		QHQ	QHQ	QDQ	QHQ	QDQ	QHQ	QDK	QHQ	QDQ	QVQ	QHQ	ANQ	QNK	QDQ			dom94
domesticus	Turkey	Van Lac		13388	38.5012	43.3729	10	855	60	KF462462	https://www.ncbi.nlm.nih.gov/nuccore/KF462462	Buard,J. et al. 2014	PLoS One 9: e85021		QHQ	QVK	QVK	AVQ	QNQ	AVQ	AVQ	QNK	QDQ								dom95
spicilegus	Serbia	Debeljaca	ZYD	19262	45.073	20.6338	8	687	64	KF462495	https://www.ncbi.nlm.nih.gov/nuccore/KF462495	Buard,J. et al. 2014	PLoS One 9: e85021		QNQ	ADK	AHK	QNQ	ANK	QHQ	QDQ										spi3
spicilegus	Bulgaria		ZBN		42.7339	25.4858	10	843	65	AB844011	https://www.ncbi.nlm.nih.gov/nuccore/AB844011	Kono,H. et al. 2014	DNA Research 21 (3) 315–326		QNQ	ADK	VHQ	QDK	AHQ	QNQ	ANK	QHQ	QDQ								spi4
spicilegus	Ukraine	Ternuvaty Kut near Kalomoyevka	ZRU	17667, TA230	48.0542	33.5346	10	855, 813	65	KF462496, OQ054465	https://www.ncbi.nlm.nih.gov/nuccore/KF462496	Buard,J. et al. 2014	PLoS One 9: e85021		QNQ	ADK	VHQ	QDK	AHQ	QNQ	ANK	QHQ	QDQ								spi2	Piálek,J. et al. 2025	Scientific Reports 15(1): 12060	https://www.ncbi.nlm.nih.gov/nuccore/OQ054465
castaneus	Iran	Montazeri		18776	32.6318	51.3718	12	1023	63	KF462410	https://www.ncbi.nlm.nih.gov/nuccore/KF462410	Buard,J. et al. 2014	PLoS One 9: e85021		QNQ	ANK	ESK	VVQ	QNQ	QDK	QDK	QDK	QDK	ESK	QNQ						cas31
spicilegus	Bulgaria	Rakita near Pleven	ZBP	TA5035	43.4201	24.6534	10	813		OQ054464	https://www.ncbi.nlm.nih.gov/nuccore/OQ054464	Piálek,J. et al. 2025	Scientific Reports 15(1): 12060	close to castaneus	QNQ	ANK	VHQ	QDK	AHQ	QNQ	ANK	QHQ	QDQ								spi1
castaneus	Iran	Mehriz		20735	31.5778	54.4452	10	855	15	KF462408	https://www.ncbi.nlm.nih.gov/nuccore/KF462408	Buard,J. et al. 2014	PLoS One 9: e85021		QNQ	ASK	VVQ	ASK	ASK	QNK	VVQ	QDK	QNQ								cas24
castaneus	India	Varanasi		16077	25.3176	82.9739	12	1023	61	KF462401	https://www.ncbi.nlm.nih.gov/nuccore/KF462401	Buard,J. et al. 2014	PLoS One 9: e85021		QNQ	QDK	ANK	ESK	VVQ	QDK	QDK	QDK	QDK	ESK	QNQ						cas25
castaneus	Bangladesh	Mymensingh		HI350	24.7471	90.4203	12	1011	61	AB843927	https://www.ncbi.nlm.nih.gov/nuccore/AB843927	Kono,H. et al. 2014	DNA Research 21 (3) 315–326		QNQ	QDK	ANK	ESK	VVQ	QDK	QDK	QDK	QDK	ESK	QNQ						cas25
castaneus	Indonesia	BandarLanpung		MG5123	-5.39714	105.267	9	759	Ce2	AB843922	https://www.ncbi.nlm.nih.gov/nuccore/AB843922	Kono,H. et al. 2014	DNA Research 21 (3) 315–326		QNQ	QDK	ANQ	VSK	VVQ	QNQ	ASK	QNQ									cas26
castaneus	India	Bikaner		13386	28.022	73.3119	10	855	14	KF462398	https://www.ncbi.nlm.nih.gov/nuccore/KF462398	Buard,J. et al. 2014	PLoS One 9: e85021		QNQ	QDK	QDK	VVQ	VVQ	ASK	QNK	VVQ	QNQ								cas30
macedonicus	Bulgaria	Slanchev Bryag	XBS	SZ636	42.693	27.6998	13	1065		OQ054435	https://www.ncbi.nlm.nih.gov/nuccore/OQ054435	Piálek,J. et al. 2025	Scientific Reports 15(1): 12060		QNQ	QDK	VDK	QNQ	QDK	VHQ	QDK	AHK	QNQ	ANK	QHQ	QDQ					mac3
castaneus	Pakistan	Islamabad		10364	33.6844	73.0479	12	1023	29	KF462417	https://www.ncbi.nlm.nih.gov/nuccore/KF462417	Buard,J. et al. 2014	PLoS One 9: e85021		QNQ	QDQ	ASK	VVQ	VNQ	QDK	ANQ	VNK	ANQ	ADK	QNQ						cas27
castaneus	India	Bhubaneswar		HI303	20.2961	85.8245	12	1011	29	AB843918	https://www.ncbi.nlm.nih.gov/nuccore/AB843918	Kono,H. et al. 2014	DNA Research 21 (3) 315–326		QNQ	QDQ	ASK	VVQ	VNQ	QDK	ANQ	VNK	ANQ	ADK	QNQ						cas27
castaneus	Pakistan	Islamabad		HI172	33.6844	73.0479	11	927	Cc3	AB843943	https://www.ncbi.nlm.nih.gov/nuccore/AB843943	Kono,H. et al. 2014	DNA Research 21 (3) 315–326		QNQ	QDQ	ASK	VVQ	VNQ	VNQ	VNQ	VVQ	QDK	QNQ							cas28
castaneus	Iran	Iranchahr		18975	27.2012	60.6866	10	855	30	KF462404	https://www.ncbi.nlm.nih.gov/nuccore/KF462404	Buard,J. et al. 2014	PLoS One 9: e85021		QNQ	QDQ	ASK	VVQ	VNQ	VNQ	VVQ	QDK	QNQ								cas29
castaneus	Iran	Iranchahr		18993	27.2012	60.6866	10	939	30	KF462406	https://www.ncbi.nlm.nih.gov/nuccore/KF462406	Buard,J. et al. 2014	PLoS One 9: e85021		QNQ	QDQ	ASK	VVQ	VNQ	VNQ	VVQ	QDK	QNQ								cas29
castaneus	Kenya	Shanzu	CKS	SZ9717	-3.96887	39.7472	16	1317		OQ054375	https://www.ncbi.nlm.nih.gov/nuccore/OQ054375	Piálek,J. et al. 2025	Scientific Reports 15(1): 12060		QNQ	QDQ	QDK	ANQ	VVQ	VNQ	VNQ	QDK	QDK	ASK	QNQ	VSK	VVQ	QDK	QNQ		mus10
musculus	Bulgaria	Sveti Nikola 24	SVEN	TA6121	28.4927	43.4334	16	1317		OQ054461	https://www.ncbi.nlm.nih.gov/nuccore/OQ054461	Piálek,J. et al. 2025	Scientific Reports 15(1): 12060		QNQ	QDQ	QDK	ANQ	VVQ	VNQ	VNQ	QDK	QDK	ASK	QNQ	VSK	VVQ	QDK	QNQ		mus10
musculus	Bulgaria	Kranevo	MBK	TA4954	43.3433	28.0512	16	1317	27	OQ054441	https://www.ncbi.nlm.nih.gov/nuccore/OQ054441	Piálek,J. et al. 2025	Scientific Reports 15(1): 12060		QNQ	QDQ	QDK	ASK	VVQ	VNQ	VNQ	QDK	QDK	ASK	QNQ	VSK	VVQ	QDK	QNQ		mus11
musculus	Slovakia	Šenkvice	SENK	SZ1413	48.299	17.3491	16	1317		OQ054452	https://www.ncbi.nlm.nih.gov/nuccore/OQ054452	Piálek,J. et al. 2025	Scientific Reports 15(1): 12060		QNQ	QDQ	QDK	ASK	VVQ	VNQ	VNQ	QDK	QDK	ASK	QNQ	VSK	VVQ	QDK	QNQ		mus11
musculus	Bulgaria	Bania		7655	41.8804	23.5221	16	1359	27	KF462476	https://www.ncbi.nlm.nih.gov/nuccore/KF462476	Buard,J. et al. 2014	PLoS One 9: e85021		QNQ	QDQ	QDK	ASK	VVQ	VNQ	VNQ	QDK	QDK	ASK	QNQ	VSK	VVQ	QDK	QNQ		mus11
musculus	Russia	Grozny		MG3010	43.3169	45.6815	16	1347	27	AB843968	https://www.ncbi.nlm.nih.gov/nuccore/AB843968	Kono,H. et al. 2014	DNA Research 21 (3) 315–326		QNQ	QDQ	QDK	ASK	VVQ	VNQ	VNQ	QDK	QDK	ASK	QNQ	VSK	VVQ	QDK	QNQ		mus11
musculus	Uzbekistan	Samarkand		MG3088	39.627	66.975	13	1095	Cc2	AB843972	https://www.ncbi.nlm.nih.gov/nuccore/AB843972	Kono,H. et al. 2014	DNA Research 21 (3) 315–326		QNQ	QDQ	QDK	ASK	VVQ	VNQ	VNQ	QDK	VSK	VVQ	QDK	QNQ					mus34
musculus	Kazakhstan	Almaty	KH	KH50033487	43.3112	76.927	12	1011	msc10	OQ055185	https://www.ncbi.nlm.nih.gov/nuccore/OQ055185	AbuAlia,K.F.N. et al. 2024	Genetics 226(3): iyae004		QNQ	QDQ	QDK	ASK	VVQ	VNQ	VNQ	VSK	VVQ	QDK	QNQ						mus40
musculus	Armenia	Meghri		17744	38.9017	46.2467	12	1023	28	KF462474	https://www.ncbi.nlm.nih.gov/nuccore/KF462474	Buard,J. et al. 2014	PLoS One 9: e85021		QNQ	QDQ	QDQ	QDK	ASK	QNQ	VNQ	VSK	VVQ	QDK	QNQ						mus35
spretus	Morocco	Azemmour	SMZ	SY3604	33.2805	-8.33865	9	729		OQ054469	https://www.ncbi.nlm.nih.gov/nuccore/OQ054469	Piálek,J. et al. 2025	Scientific Reports 15(1): 12060		QNQ	QDQ	VNQ	VNQ	QNQ	VNQ	VNK	QDQ									spr1
spicilegus	NA	NA	NA				11	1014	spi	FJ899853	https://www.ncbi.nlm.nih.gov/nuccore/FJ899853	Oliver,P.L. et al. 2009	PLOS Genetics 5(12): e1000753		QNQ	QNQ	ADK	VHQ	QDK	AHQ	QNQ	ANK	QHQ	QDQ							spi5
spretus	NA	NA	SPR2				9	759		AB844008	https://www.ncbi.nlm.nih.gov/nuccore/AB844008	Kono,H. et al. 2014	DNA Research 21 (3) 315–326		QNQ	QSK	ASE	ADK	QSK	QDK	VNK	QDQ									spr6
spretus	Spain	Ibiza	SEI	18220	38.9067	1.4206	9	771	24	KF462502	https://www.ncbi.nlm.nih.gov/nuccore/KF462502	Buard,J. et al. 2014	PLoS One 9: e85021		QNQ	QSK	ASE	ADK	QSK	QDK	VNK	QDQ									spr6
spretus	France	Montferrier	SMON	SX7397	43.6808	3.87661	9	729		OQ054468	https://www.ncbi.nlm.nih.gov/nuccore/OQ054468	Piálek,J. et al. 2025	Scientific Reports 15(1): 12060		QNQ	QSK	ASK	ADK	QSK	QDK	VNK	QDQ									spr2
pahari	NA	NA	NA				10		PAHARI	FJ899855	https://www.ncbi.nlm.nih.gov/nuccore/FJ899855	Oliver,P.L. et al. 2009	PLOS Genetics 5(12): e1000753		QNT	GPR	QNT	GPR	QHK	ENK	QPR	QNT	QHA								pah1
pahari	Thailand		PAHARI/EiJ		15.87	100.993	11	945	PAHARI/EiJ	AB844015	https://www.ncbi.nlm.nih.gov/nuccore/AB844015	Kono,H. et al. 2014	DNA Research 21 (3) 315–326		QNT	QNT	EPK	QDK	RPR	QNK	QPR	RNK	QNT	QHA							pah2
spretus	NA	NA	SEG/Pas				13	1095	SEG/Pas	AB844009	https://www.ncbi.nlm.nih.gov/nuccore/AB844009	Kono,H. et al. 2014	DNA Research 21 (3) 315–326		QSQ	QNQ	ADK	QSK	ASQ	ASQ	ADK	VNQ	ADK	ADK	QNQ	QDQ					spr7
spretus	Spain	Barcelona	SEB2	17665	41.3851	2.1734	12	1107	22	KF462500	https://www.ncbi.nlm.nih.gov/nuccore/KF462500	Buard,J. et al. 2014	PLoS One 9: e85021		QSQ	QNQ	ADK	QSK	ASQ	ASQ	ADK	VNQ	ADK	ADM	VNQ						spr8
spretus	Tunisia	Fondouk-Djedid	STF	17664	36.655	10.4509	12	1107	22	KF462503	https://www.ncbi.nlm.nih.gov/nuccore/KF462503	Buard,J. et al. 2014	PLoS One 9: e85021		QSQ	QNQ	ADK	QSK	ASQ	ASQ	ADK	VNQ	ADK	ADM	VNQ						spr8
spretus	Spain	Barcelona	SEB	SX8120	41.3851	2.1734	13	1065		OQ054466	https://www.ncbi.nlm.nih.gov/nuccore/OQ054466	Piálek,J. et al. 2025	Scientific Reports 15(1): 12060		QSQ	QNQ	ADK	QSK	ASQ	ASQ	ADK	VNQ	ADQ	ADK	VNQ	QDQ					spr3
spretus	Spain	Granada	SEG	17661	37.1773	-3.59856	12	1107	21	KF462501	https://www.ncbi.nlm.nih.gov/nuccore/KF462501	Buard,J. et al. 2014	PLoS One 9: e85021		QSQ	QNQ	ADK	QSK	ASQ	ASQ	TDK	VNQ	ADQ	ADK	VNQ						spr9
musculus	Armenia	Mégri	MAM	SZ1112	38.9017	46.2467	14	1149	5	OQ054440	https://www.ncbi.nlm.nih.gov/nuccore/OQ054440	Piálek,J. et al. 2025	Scientific Reports 15(1): 12060		QVK	QVK	QDK	ANQ	AVQ	QDK	ANQ	ESK	QVK	QNK	AVQ	QNK	QDQ				mus7
musculus	Georgia	Gori		10553	41.9854	44.1084	14	1191	5	KF462484	https://www.ncbi.nlm.nih.gov/nuccore/KF462484	Buard,J. et al. 2014	PLoS One 9: e85021		QVK	QVK	QDK	ANQ	AVQ	QDK	ANQ	ESK	QVK	QNK	AVQ	QNK	QDQ				mus7
platythrix	India	Mysore		18119	12.2958	76.6394	15	1275	25	KF462494	https://www.ncbi.nlm.nih.gov/nuccore/KF462494	Buard,J. et al. 2014	PLoS One 9: e85021		RHQ	QHQ	RAQ	QHQ	RHR	RLQ	VAQ	VDR	RLQ	VAQ	VDR	RAQ	VDR	QNK			pla1
famulus	India	Kotagiri		17675	11.4218	76.8617	11	939	13	KF462466	https://www.ncbi.nlm.nih.gov/nuccore/KF462466	Buard,J. et al. 2014	PLoS One 9: e85021		VAQ	QAQ	VNQ	VAQ	QDK	QDK	VAQ	QDK	VAQ	QNQ							fam1
domesticus	Spain	Castellfollit del Boix		CFB03	41.6659	1.68427	10		10L			Marín-García,C. et al. 2024	Molecular Biology and Evolution 41(4): msae063																		dom115
domesticus	Spain	Castellfollit del Boix		CFB05	41.6659	1.68427	10		10L			Marín-García,C. et al. 2024	Molecular Biology and Evolution 41(4): msae063																		dom115
domesticus	Spain	Castellfollit del Boix		CFB06	41.6659	1.68427	10		10L			Marín-García,C. et al. 2024	Molecular Biology and Evolution 41(4): msae063																		dom115
domesticus	Spain	Castellfollit del Boix		CFB07	41.6659	1.68427	10		10L			Marín-García,C. et al. 2024	Molecular Biology and Evolution 41(4): msae063																		dom115
domesticus	Spain	Castellfollit del Boix		CFB08	41.6659	1.68427	10		10L			Marín-García,C. et al. 2024	Molecular Biology and Evolution 41(4): msae063																		dom115
domesticus	Spain	Castellfollit del Boix		CFB10	41.6659	1.68427	10		10L			Marín-García,C. et al. 2024	Molecular Biology and Evolution 41(4): msae063																		dom115
domesticus	Spain	Castellfollit del Boix		CFB12	41.6659	1.68427	10		10L			Marín-García,C. et al. 2024	Molecular Biology and Evolution 41(4): msae063																		dom115
domesticus	Spain	Castellfollit del Boix		CFB16	41.6659	1.68427	10		10L			Marín-García,C. et al. 2024	Molecular Biology and Evolution 41(4): msae063																		dom115
domesticus	Spain	Castellfollit del Boix		CFB02	41.6659	1.68427	12		12P			Marín-García,C. et al. 2024	Molecular Biology and Evolution 41(4): msae063																		dom116
domesticus	Spain	Castellfollit del Boix		CFB07	41.6659	1.68427	12		12P			Marín-García,C. et al. 2024	Molecular Biology and Evolution 41(4): msae063																		dom116
domesticus	Spain	Castellfollit del Boix		CFB10	41.6659	1.68427	12		12P			Marín-García,C. et al. 2024	Molecular Biology and Evolution 41(4): msae063																		dom116
domesticus	Spain	Castellfollit del Boix		CFB13	41.6659	1.68427	12		12P			Marín-García,C. et al. 2024	Molecular Biology and Evolution 41(4): msae063																		dom116
domesticus	Spain	Castellar del Vallès		CTR13	41.6165	2.08956	13		13K			Marín-García,C. et al. 2024	Molecular Biology and Evolution 41(4): msae063																		dom117
domesticus	Spain	Viladecans		VDC13	41.3155	2.01306	13		13K			Marín-García,C. et al. 2024	Molecular Biology and Evolution 41(4): msae063																		dom117
domesticus	Spain	Castellfollit del Boix		CFB02	41.6659	1.68427	13		13L			Marín-García,C. et al. 2024	Molecular Biology and Evolution 41(4): msae063																		dom118
domesticus	Spain	Castellfollit del Boix		CFB06	41.6659	1.68427	13		13L			Marín-García,C. et al. 2024	Molecular Biology and Evolution 41(4): msae063																		dom118
domesticus	Spain	Viladecans		VDC17	41.3155	2.01306	13		13L			Marín-García,C. et al. 2024	Molecular Biology and Evolution 41(4): msae063																		dom118
Legend
Species	Saxonomic status
State	State
Locality	Site of sampling
Strain	Strain code
PIN	Mouse identification code
Latitude	Longitude
Longitude	Latitude
NoZnF	Number of zinc fingers
franment bp	Sequence length
AlleleOld	Originally published allele designation
GeneBank	GeneBank code
URL	GeneBank URL
Author	Author
Publication	Publication
Comment	Comment
ZnF2	Amino acid triplet at zinc finger 2
ZnF3	Amino acid triplet at zinc finger 3
ZnF4	Amino acid triplet at zinc finger 4
ZnF5	Amino acid triplet at zinc finger 5
ZnF6	Amino acid triplet at zinc finger 6
ZnF7	Amino acid triplet at zinc finger 7
ZnF8	Amino acid triplet at zinc finger 8
ZnF9	Amino acid triplet at zinc finger 9
ZnF10	Amino acid triplet at zinc finger 10
ZnF11	Amino acid triplet at zinc finger 11
ZnF12	Amino acid triplet at zinc finger 12
ZnF13	Amino acid triplet at zinc finger 13
ZnF14	Amino acid triplet at zinc finger 14
ZnF15	Amino acid triplet at zinc finger 15
ZnF16	Amino acid triplet at zinc finger 16
ZnF17	Amino acid triplet at zinc finger 17
Allele	Allele code used in this paper
Author2	Author(s) of second Prdm9 publication
Publication2	2nd publication
GenBank2	GeneBank URL - second URL

## Sheet: References
Supplementary Material, Dataset S2. References used in the spreadsheet "Samples".
Author, year	Journal	Title	DOI
AbuAlia, K. F. N. et al. 2024	Genetics 226(3): iyae004.	Natural variation in the zinc-finger-encoding exon of Prdm9 affects hybrid sterility phenotypes in mice.	https://doi.org/10.1093/genetics/iyae004
Baudat, F. et al. 2010	Science 327 (5967) 836–840	PRDM9 Is a Major Determinant of Meiotic Recombination Hotspots in Humans and Mice	https://doi.org/10.1126/science.1183439
Buard, J., et al. 2014	PLoS One 9(1): e85021	Diversity of Prdm9 zinc finger array in wild mice unravels new facets of the evolutionary turnover of this coding minisatellite.	https://doi.org/10.1371/journal.pone.0085021
Capilla, L. et al. 2014	Proceedings of the Royal Society B-Biological Sciences 281(1786): 20140297	Genetic recombination variation in wild Robertsonian mice: on the role of chromosomal fusions and Prdm9 allelic background.	https://doi.org/10.1098/rspb.2014.0297
Dumont, B. et al. 2024	PLoS Genetics 20(4): e1011228	Into the Wild: A novel wild-derived inbred strain resource expands the genomic and phenotypic diversity of laboratory mouse models	https://doi.org/10.1371/journal.pgen.1011228
Klusáčková, P. et al. 2026	Molecular Biology and Evolution: submitted	Beyond the Prdm9 model: Unveiling sterility complexities in a mammalian model.
Kono, H. et al 2014	DNA Research 21(3): 315–326	Prdm9 polymorphism unveils mouse evolutionary tracks.	https://doi.org/10.1093/dnares/dst059
Larson, E.L. et al. 2022	G3-Genes Genomes Genetics 12: jkab407	Stage-specific disruption of X chromosome expression during spermatogenesis in sterile house mouse hybrids.	https://doi.org/10.1093/g3journal/jkab407
Marín-García, C. et al. 2024	Molecular Biology and Evolution 41(4): msae063	Multiple genomic landscapes of recombination and genomic divergence in wild populations of house mice - the role of chromosomal fusions and Prdm9.	https://doi.org//10.1093/molbev/msae063
Mihola,O. et al. 2009	Science 323 (5912) 373–375	A mouse speciation gene encodes a meiotic histone H3 methyltransferase.	https://doi.org/10.1126/science.1163601
Mukaj, A. et al. 2020	Molecular Biology and Evolution, 37(12): 3423–3438	Prdm9 intersubspecific interactions in hybrid male sterility of house mouse.	https://doi.org/10.1093/molbev/msaa167
Oliver, P.L. et al. 2009	PLOS Genetics 5(12): e1000753	Accelerated Evolution of the Prdm9 Speciation Gene across Diverse Metazoan Taxa.	https://doi.org/10.1371/journal.pgen.1000753
Parvanov, E. D., et al. 2010	Science 327(5967): 835	Prdm9 controls activation of mammalian recombination hotspots.	https://doi.org/10.1126/science.1181495
Piálek, J. et al. 2025	Scientific Reports 15(1): 12060	Phenogenomic resources immortalized in a panel of wild-derived strains of five species of house mice.	https://doi.org/10.1038/s41598-025-86505-x
Smagulova, F. et al. 2011	Nature 472 375–378	Genome-wide analysis reveals novel molecular features of mouse recombination hotspots.	https://doi.org/10.1038/nature09869
Vara, C. et al. 2019	Molecular Biology and Evolution 36(8): 1686–1700.	PRDM9 diversity at fine geographical scale reveals contrasting evolutionary patterns and functional constraints in natural populations of house mice.	https://doi.org/10.1093/molbev/msz091

## Sheet: SummaryData
Supplementary Material, Dataset S2. Summary data from spreadsheet "Samples".
Allele	Counts		Taxon	N_Samples	%	N_Alleles	Diversity	Note
car1	1		caroli	2	0.309119	2	100
car2	1		cervicolor	1	0.15456	1	100
			castaneus	75	11.592	31	41.3333
cer1	1		domesticus	401	61.9784	124	30.9227	excl. t-haplotypes
			famulus	1	0.15456	1	100
cas1	28		musculus	100	15.456	42	42	excl. t-haplotypes
cas10	1		t-haplotype	36	5.56414	8	22.2222	t-haplotypes exclusively
cas11	1		macedonicus	11	1.70015	9	81.8182
cas12	1		pahari	2	0.309119	2	100
cas13	1		platythrix	1	0.15456	1	100
cas14	1		spicilegus	5	0.772798	5	100
cas15	2		spretus	12	1.85471	9	75
cas16	1
cas17	1		SUM	647	100	235	36.3215
cas18	1
cas19	5
cas2	5		castaneus	75	13.0208	31	41.3333
cas21	1		domesticus	401	69.6181	124	30.9227
cas22	2		musculus	100	17.3611	42	42
cas23	3
cas24	1		SUM-MUSCULUS	576	100	197	34.2014
cas25	2
cas26	1
cas27	2
cas28	1
cas29	2
cas3	2
cas30	1
cas31	1
cas32	1
cas4	2
cas5	1
cas6	1
cas7	1
cas8	1
cas9	1
dom1	1
dom10	10
dom11	1
dom12	1
dom13	21
dom14	2
dom15	4
dom16	1
dom17	11
dom18	7
dom18A	1
dom19	1
dom2	16
dom20	3
dom21	1
dom22	1
dom23	13
dom24	2
dom25	1
dom26	2
dom27	1
dom28	1
dom29	1
dom3	50
dom30	1
dom31	1
dom32	1
dom33	2
dom34	1
dom35	1
dom36	1
dom37	1
dom38	1
dom39	1
dom4	2
dom40	1
dom41	108
dom42	1
dom43	2
dom44	1
dom45	1
dom46	1
dom47	1
dom48	1
dom49	1
dom5	2
dom50	1
dom51	2
dom52	1
dom53	1
dom54	1
dom55	1
dom56	2
dom57	1
dom58	1
dom59	1
dom6	11
dom61	1
dom62	1
dom63	1
dom64	3
dom65	1
dom66	1
dom67	1
dom68	1
dom69	1
dom7	2
dom70	1
dom71	1
dom72	1
dom73	1
dom74	1
dom75	1
dom76	1
dom77	1
dom78	2
dom79	1
dom8	5
dom80	1
dom81	1
dom82	1
dom83	1
dom84	1
dom85	1
dom86	1
dom87	1
dom88	2
dom89	1
dom9	1
dom90	1
dom91	1
dom92	1
dom93	1
dom94	1
dom95	1
dom96	1
dom97	1
dom98	1
dom99	1
dom100	1
dom101	2
dom102	2
dom103	1
dom104	1
dom105	1
dom106	1
dom107	1
dom108	1
dom109	1
dom110	1
dom111	1
dom112	1
dom113	1
dom114	1
dom115	8
dom116	4
dom117	2
dom118	3
dom119	1
dom120	1
dom121	2
dom122	1
dom123	1
dom124	1
fam1	1
mus1	13
mus10	2
mus11	4
mus12	1
mus13	1
mus14	5
mus15	1
mus16	1
mus17	1
mus18	1
mus19	2
mus2	1
mus20	1
mus21	1
mus22	2
mus23	1
mus24	1
mus25	5
mus26	1
mus27	1
mus28	2
mus29	1
mus3	1
mus30	11
mus31	1
mus32	2
mus33	1
mus34	1
mus35	1
mus36	2
mus37	1
mus38	1
mus39	1
mus4	4
mus40	1
mus41	1
mus42	2
mus5	5
mus6	6
mus7	2
mus8	2
mus9	5
thap1	29
thap2	1
thap3	1
thap4	1
thap5	1
thap6	1
thap7	1
thap8	1
mac1	3
mac2	1
mac3	1
mac4	1
mac5	1
mac6	1
mac7	1
mac8	1
mac9	1
pah1	1
pah2	1
pla1	1
spi1	1
spi2	1
spi3	1
spi4	1
spi5	1
spr1	1
spr2	1
spr3	1
spr4	2
spr5	1
spr6	2
spr7	1
spr8	2
spr9	1
